# Supplementary material for: 6-(2-Fluoro­phen­yl)-5,6-dihydro­benzimidazolo[1,2-c]quinazoline
Source: Acta Crystallogr Sect E Struct Rep Online. 2008 Oct 11;64(Pt 11):o2097. doi: 10.1107/S1600536808031875 (PMC2959727; doi:10.1107/S1600536808031875)
Supplement: Supplementary file 1 [file e-64-o2097-sup1.cif]

##############################################################################
###                                                                        ###
###        Electronic paper (Acta Crystallographica Section E)             ###
###                                                                        ###
##############################################################################
#                                                                            #
# This CIF contains the data in a paper accepted for publication in Acta     #
# Crystallographica Section E. It conforms to the requirements of Notes      #
# for Authors for Section E, and has been peer reviewed under the auspices   #
# of the IUCr Commission on Journals.                                        #
#                                                                            #
# Full details of the Crystallographic Information File format               #
# are given in the paper "The Crystallographic Information File (CIF):       #
# a New Standard Archive File for Crystallography" by S. R. Hall, F. H.      #
# Allen and I. D. Brown [Acta Cryst. (1991), A47, 655-685].                  #
#                                                                            #
# The current version of the core CIF dictionary is obtainable from          #
# ftp://ftp.iucr.org/pub/cif_core.dic. The current version number is 2.4.    #
#                                                                            #
# Software is freely available for graphical display of the structure(s) in  #
# this CIF.  For information consult the CIF home page http://www.iucr.org/  #
# cif/home.html                                                              #
#                                                                            #
# This file may be used for bona fide research purposes within the           #
# scientific community so long as proper attribution is given to the journal # 
# article from which it was obtained.                                        #
#                                                                            #
##############################################################################
                                             
data_I
_audit_creation_method     SHELXL-97
_chemical_name_systematic
;
6-(2-Fluorophenyl)-5,6-dihydrobenzimidazolo[1,2-<i>c</i>]quinazoline
;
_chemical_name_common     ?
_chemical_formula_moiety     'C20 H14 F N3'
_chemical_formula_sum     'C20 H14 F N3'
_chemical_formula_iupac     'C20 H14 F N3'
_chemical_formula_weight     315.34
_chemical_melting_point     ?
_symmetry_cell_setting     'monoclinic'
_symmetry_space_group_name_H-M     'P 21/c'
_symmetry_space_group_name_Hall     '-P 2ybc'
loop_
    _symmetry_equiv_pos_as_xyz
    'x, y, z'
    '-x, y+1/2, -z+1/2'
    '-x, -y, -z'
    'x, -y-1/2, z-1/2'
_cell_length_a     8.7344(17)
_cell_length_b     13.623(3)
_cell_length_c     13.356(3)
_cell_angle_alpha     90.00
_cell_angle_beta     99.78(3)
_cell_angle_gamma     90.00
_cell_volume     1566.1(6)
_cell_formula_units_Z     4
_cell_measurement_reflns_used     3589
_cell_measurement_theta_min     3.00
_cell_measurement_theta_max     27.48
_cell_measurement_temperature     298(2)
_exptl_crystal_description     chunk
_exptl_crystal_colour     brown
_exptl_crystal_size_max     0.23
_exptl_crystal_size_mid     0.21
_exptl_crystal_size_min     0.15
_exptl_crystal_density_diffrn     1.337
_exptl_crystal_density_meas     ?
_exptl_crystal_density_method     'not measured'
_exptl_crystal_F_000     656
_exptl_absorpt_coefficient_mu     0.089
_exptl_absorpt_correction_type     multi-scan
_exptl_absorpt_process_details     '(RAPID-AUTO; Rigaku, 1998)'
_exptl_absorpt_correction_T_min     0.899
_exptl_absorpt_correction_T_max     0.991
_exptl_special_details
;
;
_diffrn_ambient_temperature     298(2)
_diffrn_radiation_type     MoK\a
_diffrn_radiation_wavelength     0.71073
_diffrn_radiation_source     'sealed tube'
_diffrn_radiation_monochromator     'graphite'
_diffrn_measurement_device_type     'Rigaku Weissenberg IP'
_diffrn_measurement_method     '\f and \w'
_diffrn_detector_area_resol_mean     ?
_diffrn_reflns_number     15171
_diffrn_reflns_av_R_equivalents     0.0346
_diffrn_reflns_av_sigmaI/netI     0.0310
_diffrn_reflns_theta_min     3.00
_diffrn_reflns_theta_max     27.48
_diffrn_reflns_theta_full     27.48
_diffrn_measured_fraction_theta_max     0.999
_diffrn_measured_fraction_theta_full     0.999
_diffrn_reflns_limit_h_min     -11
_diffrn_reflns_limit_h_max     11
_diffrn_reflns_limit_k_min     -17
_diffrn_reflns_limit_k_max     16
_diffrn_reflns_limit_l_min     -17
_diffrn_reflns_limit_l_max     17
_diffrn_standards_number     0
_diffrn_standards_interval_count     'not measured'
_diffrn_standards_interval_time     'not measured'
_diffrn_standards_decay_%     0
_refine_special_details
;
Refinement of <i>F</i>^2^ against ALL reflections. The weighted <i>R</i>-factor
<i>wR</i> and goodness of fit <i>S</i> are based on <i>F</i>^2^, conventional
<i>R</i>-factors <i>R</i> are based on <i>F</i>, with <i>F</i> set to zero for
negative <i>F</i>^2^. The threshold expression of <i>F</i>^2^ >
\s(<i>F</i>^2^) is used only for calculating <i>R</i>-factors(gt) <i>etc</i>.
and is not relevant to the choice of reflections for refinement.
<i>R</i>-factors based on <i>F</i>^2^ are statistically about twice as large
as those based on <i>F</i>, and <i>R</i>- factors based on ALL data will be
even larger.
;
_reflns_number_total     3591
_reflns_number_gt     2286
_reflns_threshold_expression     I>2\s(I)
_refine_ls_structure_factor_coef     Fsqd
_refine_ls_matrix_type     full
_refine_ls_R_factor_all     0.0869
_refine_ls_R_factor_gt     0.0544
_refine_ls_wR_factor_gt     0.1452
_refine_ls_wR_factor_ref     0.1596
_refine_ls_goodness_of_fit_ref     1.058
_refine_ls_restrained_S_all     1.058
_refine_ls_number_reflns     3591
_refine_ls_number_parameters     217
_refine_ls_number_restraints     0
_refine_ls_hydrogen_treatment     constr
_refine_ls_weighting_scheme     calc
_refine_ls_weighting_details
         'calc w=1/[\s^2^(Fo^2^)+(0.0751P)^2^+0.2459P] where P=(Fo^2^+2Fc^2^)/3'
_atom_sites_solution_hydrogens     geom
_atom_sites_solution_primary     direct
_atom_sites_solution_secondary     difmap
_refine_ls_shift/su_max     0.001
_refine_ls_shift/su_mean     0.000
_refine_diff_density_max     0.329
_refine_diff_density_min     -0.307
_refine_ls_extinction_method     none
_refine_ls_extinction_coef     ?
loop_
    _atom_type_symbol
    _atom_type_description
    _atom_type_scat_dispersion_real
    _atom_type_scat_dispersion_imag
    _atom_type_scat_source
    'C' 'C' 0.0033 0.0016
                         'International Tables Vol C Tables 4.2.6.8 and 6.1.1.4'
    'H' 'H' 0.0000 0.0000
                         'International Tables Vol C Tables 4.2.6.8 and 6.1.1.4'
    'N' 'N' 0.0061 0.0033
                         'International Tables Vol C Tables 4.2.6.8 and 6.1.1.4'
    'F' 'F' 0.0171 0.0103
                         'International Tables Vol C Tables 4.2.6.8 and 6.1.1.4'
_computing_data_collection     'RAPID-AUTO (Rigaku, 1998)'
_computing_cell_refinement     'RAPID-AUTO (Rigaku, 1998)'
_computing_data_reduction     'RAPID-AUTO (Rigaku, 1998)'
_computing_structure_solution     'SHELXS97 (Sheldrick, 2008)'
_computing_structure_refinement     'SHELXL97 (Sheldrick, 2008)'
_computing_molecular_graphics     'SHELXTL/PC (Sheldrick, 2008)'
_computing_publication_material     'SHELXL97 (Sheldrick, 2008)'
loop_
    _atom_site_type_symbol
    _atom_site_label
    _atom_site_fract_x
    _atom_site_fract_y
    _atom_site_fract_z
    _atom_site_U_iso_or_equiv
    _atom_site_adp_type
    _atom_site_calc_flag
    _atom_site_refinement_flags
    _atom_site_occupancy
    _atom_site_disorder_assembly
    _atom_site_disorder_group
    F F1 0.22484(19) 0.16127(14) 0.15884(10) 0.1072(6) Uani d . 1 . .
    N N1 0.51477(19) 0.25468(13) 0.34079(11) 0.0606(5) Uani d . 1 . .
    H H1A 0.5498 0.2553 0.2844 0.073 Uiso calc R 1 . .
    N N2 0.41799(18) 0.15511(12) 0.45924(10) 0.0519(4) Uani d . 1 . .
    N N3 0.4822(2) 0.16940(12) 0.62780(11) 0.0571(4) Uani d . 1 . .
    C C1 0.4941(2) 0.20758(14) 0.53935(12) 0.0500(4) Uani d . 1 . .
    C C2 0.3860(2) 0.08770(15) 0.60402(14) 0.0553(5) Uani d . 1 . .
    C C3 0.3286(3) 0.02189(17) 0.66787(16) 0.0698(6) Uani d . 1 . .
    H H3B 0.3564 0.0268 0.7381 0.084 Uiso calc R 1 . .
    C C4 0.2299(3) -0.05068(18) 0.62477(19) 0.0769(6) Uani d . 1 . .
    H H4A 0.1894 -0.0949 0.6664 0.092 Uiso calc R 1 . .
    C C5 0.1893(3) -0.05921(18) 0.5196(2) 0.0793(7) Uani d . 1 . .
    H H5A 0.1232 -0.1095 0.4924 0.095 Uiso calc R 1 . .
    C C6 0.2453(3) 0.00545(16) 0.45505(17) 0.0671(6) Uani d . 1 . .
    H H6A 0.2180 0.0003 0.3848 0.081 Uiso calc R 1 . .
    C C7 0.3436(2) 0.07804(14) 0.49963(14) 0.0541(5) Uani d . 1 . .
    C C8 0.5723(2) 0.29641(14) 0.51872(13) 0.0517(4) Uani d . 1 . .
    C C9 0.5753(2) 0.31982(15) 0.41612(13) 0.0523(5) Uani d . 1 . .
    C C10 0.6471(3) 0.40634(17) 0.39484(16) 0.0646(6) Uani d . 1 . .
    H H10A 0.6476 0.4239 0.3276 0.077 Uiso calc R 1 . .
    C C11 0.7168(3) 0.46590(18) 0.47110(19) 0.0747(6) Uani d . 1 . .
    H H11A 0.7660 0.5230 0.4551 0.090 Uiso calc R 1 . .
    C C12 0.7158(3) 0.44306(17) 0.57132(18) 0.0736(6) Uani d . 1 . .
    H H12A 0.7646 0.4842 0.6225 0.088 Uiso calc R 1 . .
    C C13 0.6429(3) 0.35968(15) 0.59553(15) 0.0621(5) Uani d . 1 . .
    H H13A 0.6401 0.3450 0.6632 0.075 Uiso calc R 1 . .
    C C14 0.3936(2) 0.18490(15) 0.35345(12) 0.0528(5) Uani d . 1 . .
    H H14A 0.4050 0.1270 0.3119 0.063 Uiso calc R 1 . .
    C C15 0.2318(2) 0.22592(14) 0.32082(13) 0.0522(5) Uani d . 1 . .
    C C16 0.1535(3) 0.21340(17) 0.22401(16) 0.0668(6) Uani d . 1 . .
    C C17 0.0088(3) 0.2507(2) 0.1890(2) 0.0894(8) Uani d . 1 . .
    H H17A -0.0400 0.2398 0.1224 0.107 Uiso calc R 1 . .
    C C18 -0.0614(3) 0.3038(2) 0.2538(3) 0.0944(8) Uani d . 1 . .
    H H18A -0.1598 0.3297 0.2317 0.113 Uiso calc R 1 . .
    C C19 0.0113(3) 0.3198(2) 0.3516(2) 0.0937(8) Uani d . 1 . .
    H H19A -0.0373 0.3570 0.3955 0.112 Uiso calc R 1 . .
    C C20 0.1567(3) 0.28070(19) 0.38496(18) 0.0762(7) Uani d . 1 . .
    H H20A 0.2051 0.2913 0.4517 0.091 Uiso calc R 1 . .
loop_
    _atom_site_aniso_label
    _atom_site_aniso_U_11
    _atom_site_aniso_U_22
    _atom_site_aniso_U_33
    _atom_site_aniso_U_12
    _atom_site_aniso_U_13
    _atom_site_aniso_U_23
    F1 0.1146(12) 0.1504(14) 0.0498(8) 0.0203(11) -0.0054(7) -0.0329(8)
    N1 0.0651(10) 0.0853(12) 0.0328(7) 0.0036(9) 0.0128(7) 0.0029(7)
    N2 0.0612(9) 0.0631(9) 0.0304(7) 0.0075(8) 0.0047(6) 0.0008(6)
    N3 0.0700(10) 0.0691(10) 0.0320(8) 0.0019(9) 0.0081(7) 0.0012(7)
    C1 0.0579(10) 0.0610(11) 0.0305(8) 0.0078(9) 0.0056(7) -0.0013(7)
    C2 0.0646(12) 0.0598(11) 0.0414(10) 0.0055(10) 0.0088(8) 0.0028(8)
    C3 0.0853(15) 0.0752(14) 0.0496(11) -0.0042(12) 0.0131(10) 0.0088(10)
    C4 0.0859(16) 0.0714(14) 0.0734(15) -0.0053(13) 0.0136(12) 0.0156(12)
    C5 0.0819(16) 0.0672(13) 0.0852(18) -0.0053(12) 0.0033(13) -0.0018(13)
    C6 0.0759(14) 0.0694(13) 0.0521(11) 0.0037(11) -0.0002(10) -0.0035(10)
    C7 0.0595(11) 0.0560(10) 0.0456(10) 0.0079(9) 0.0057(8) 0.0000(8)
    C8 0.0566(10) 0.0591(11) 0.0406(9) 0.0083(9) 0.0113(8) 0.0024(8)
    C9 0.0507(10) 0.0679(12) 0.0391(9) 0.0131(9) 0.0100(8) 0.0030(8)
    C10 0.0688(13) 0.0753(13) 0.0530(12) 0.0096(11) 0.0205(10) 0.0159(10)
    C11 0.0840(16) 0.0704(14) 0.0751(15) -0.0008(12) 0.0290(13) 0.0086(12)
    C12 0.0897(16) 0.0698(13) 0.0639(14) -0.0097(13) 0.0202(12) -0.0090(11)
    C13 0.0754(13) 0.0693(13) 0.0427(10) -0.0020(11) 0.0131(9) -0.0044(9)
    C14 0.0653(11) 0.0648(11) 0.0270(8) 0.0133(10) 0.0041(7) -0.0026(8)
    C15 0.0587(11) 0.0567(10) 0.0392(9) 0.0054(9) 0.0026(8) -0.0002(8)
    C16 0.0716(14) 0.0800(14) 0.0444(10) 0.0017(11) -0.0027(9) -0.0029(10)
    C17 0.0748(16) 0.114(2) 0.0674(15) 0.0012(15) -0.0206(13) 0.0111(15)
    C18 0.0635(15) 0.103(2) 0.110(2) 0.0173(15) -0.0057(15) 0.0153(18)
    C19 0.0721(16) 0.106(2) 0.101(2) 0.0296(15) 0.0072(15) -0.0133(16)
    C20 0.0701(14) 0.0927(16) 0.0630(14) 0.0226(13) 0.0031(11) -0.0155(12)
_geom_special_details
;
All e.s.d.'s (except the e.s.d. in the dihedral angle between two l.s. planes)
are estimated using the full covariance matrix. The cell e.s.d.'s are taken
into account individually in the estimation of e.s.d.'s in distances, angles
and torsion angles; correlations between e.s.d.'s in cell parameters are only
used when they are defined by crystal symmetry. An approximate (isotropic)
treatment of cell e.s.d.'s is used for estimating e.s.d.'s involving l.s.
planes.
;
loop_
    _geom_bond_atom_site_label_1
    _geom_bond_atom_site_label_2
    _geom_bond_site_symmetry_2
    _geom_bond_distance
    _geom_bond_publ_flag
    F1 C16 . 1.354(3) ?
    N1 C9 . 1.378(3) ?
    N1 C14 . 1.454(3) ?
    N1 H1A . 0.8600 no
    N2 C1 . 1.362(2) ?
    N2 C7 . 1.391(2) ?
    N2 C14 . 1.451(2) ?
    N3 C1 . 1.311(2) ?
    N3 C2 . 1.398(3) ?
    C1 C8 . 1.439(3) ?
    C2 C7 . 1.387(3) no
    C2 C3 . 1.388(3) no
    C3 C4 . 1.372(3) no
    C3 H3B . 0.93 no
    C4 C5 . 1.394(3) no
    C4 H4A . 0.93 no
    C5 C6 . 1.378(3) no
    C5 H5A . 0.93 no
    C6 C7 . 1.377(3) no
    C6 H6A . 0.93 no
    C8 C13 . 1.400(3) no
    C8 C9 . 1.412(2) no
    C9 C10 . 1.387(3) no
    C10 C11 . 1.362(3) no
    C10 H10A . 0.93 no
    C11 C12 . 1.376(3) no
    C11 H11A . 0.93 no
    C12 C13 . 1.368(3) no
    C12 H12A . 0.93 no
    C13 H13A . 0.93 no
    C14 C15 . 1.514(3) no
    C14 H14A . 0.98 no
    C15 C16 . 1.367(3) no
    C15 C20 . 1.382(3) no
    C16 C17 . 1.369(3) no
    C17 C18 . 1.352(4) no
    C17 H17A . 0.93 no
    C18 C19 . 1.370(4) no
    C18 H18A . 0.93 no
    C19 C20 . 1.380(3) no
    C19 H19A . 0.93 no
    C20 H20A . 0.93 no
loop_
    _geom_angle_atom_site_label_1
    _geom_angle_atom_site_label_2
    _geom_angle_atom_site_label_3
    _geom_angle_site_symmetry_1
    _geom_angle_site_symmetry_3
    _geom_angle
    _geom_angle_publ_flag
    C9 N1 C14 . . 122.21(14) no
    C9 N1 H1A . . 118.9 no
    C14 N1 H1A . . 118.9 no
    C1 N2 C7 . . 106.81(14) no
    C1 N2 C14 . . 126.12(16) no
    C7 N2 C14 . . 126.01(16) no
    C1 N3 C2 . . 104.34(15) no
    N3 C1 N2 . . 113.37(17) no
    N3 C1 C8 . . 128.24(17) no
    N2 C1 C8 . . 118.36(15) no
    C7 C2 C3 . . 119.58(19) no
    C7 C2 N3 . . 110.58(16) no
    C3 C2 N3 . . 129.82(18) no
    C4 C3 C2 . . 118.3(2) no
    C4 C3 H3B . . 120.8 no
    C2 C3 H3B . . 120.8 no
    C3 C4 C5 . . 121.1(2) no
    C3 C4 H4A . . 119.4 no
    C5 C4 H4A . . 119.4 no
    C6 C5 C4 . . 121.4(2) no
    C6 C5 H5A . . 119.3 no
    C4 C5 H5A . . 119.3 no
    C7 C6 C5 . . 116.7(2) no
    C7 C6 H6A . . 121.6 no
    C5 C6 H6A . . 121.6 no
    C6 C7 C2 . . 122.92(19) no
    C6 C7 N2 . . 132.26(18) no
    C2 C7 N2 . . 104.81(17) no
    C13 C8 C9 . . 119.59(19) no
    C13 C8 C1 . . 122.78(16) no
    C9 C8 C1 . . 117.62(17) no
    N1 C9 C10 . . 121.90(17) no
    N1 C9 C8 . . 119.68(18) no
    C10 C9 C8 . . 118.33(19) no
    C11 C10 C9 . . 120.87(19) no
    C11 C10 H10A . . 119.6 no
    C9 C10 H10A . . 119.6 no
    C10 C11 C12 . . 121.1(2) no
    C10 C11 H11A . . 119.4 no
    C12 C11 H11A . . 119.4 no
    C13 C12 C11 . . 119.9(2) no
    C13 C12 H12A . . 120.1 no
    C11 C12 H12A . . 120.1 no
    C12 C13 C8 . . 120.18(19) no
    C12 C13 H13A . . 119.9 no
    C8 C13 H13A . . 119.9 no
    N2 C14 N1 . . 107.87(15) no
    N2 C14 C15 . . 111.05(14) no
    N1 C14 C15 . . 112.81(16) no
    N2 C14 H14A . . 108.3 no
    N1 C14 H14A . . 108.3 no
    C15 C14 H14A . . 108.3 no
    C16 C15 C20 . . 116.13(19) no
    C16 C15 C14 . . 121.23(17) no
    C20 C15 C14 . . 122.60(17) no
    F1 C16 C15 . . 117.59(19) no
    F1 C16 C17 . . 118.3(2) no
    C15 C16 C17 . . 124.1(2) no
    C18 C17 C16 . . 118.2(2) no
    C18 C17 H17A . . 120.9 no
    C16 C17 H17A . . 120.9 no
    C17 C18 C19 . . 120.6(2) no
    C17 C18 H18A . . 119.7 no
    C19 C18 H18A . . 119.7 no
    C18 C19 C20 . . 119.9(3) no
    C18 C19 H19A . . 120.1 no
    C20 C19 H19A . . 120.1 no
    C19 C20 C15 . . 121.1(2) no
    C19 C20 H20A . . 119.5 no
    C15 C20 H20A . . 119.5 no
loop_
    _geom_torsion_atom_site_label_1
    _geom_torsion_atom_site_label_2
    _geom_torsion_atom_site_label_3
    _geom_torsion_atom_site_label_4
    _geom_torsion_site_symmetry_1
    _geom_torsion_site_symmetry_2
    _geom_torsion_site_symmetry_3
    _geom_torsion_site_symmetry_4
    _geom_torsion
    _geom_torsion_publ_flag
    C2 N3 C1 N2 . . . . -2.4(2) no
    C2 N3 C1 C8 . . . . 176.00(18) no
    C7 N2 C1 N3 . . . . 3.0(2) no
    C14 N2 C1 N3 . . . . 171.79(16) no
    C7 N2 C1 C8 . . . . -175.55(15) no
    C14 N2 C1 C8 . . . . -6.8(3) no
    C1 N3 C2 C7 . . . . 0.9(2) no
    C1 N3 C2 C3 . . . . -177.1(2) no
    C7 C2 C3 C4 . . . . -0.5(3) no
    N3 C2 C3 C4 . . . . 177.4(2) no
    C2 C3 C4 C5 . . . . 0.8(4) no
    C3 C4 C5 C6 . . . . -0.7(4) no
    C4 C5 C6 C7 . . . . 0.4(3) no
    C5 C6 C7 C2 . . . . -0.2(3) no
    C5 C6 C7 N2 . . . . -178.7(2) no
    C3 C2 C7 C6 . . . . 0.2(3) no
    N3 C2 C7 C6 . . . . -178.02(19) no
    C3 C2 C7 N2 . . . . 179.11(18) no
    N3 C2 C7 N2 . . . . 0.9(2) no
    C1 N2 C7 C6 . . . . 176.5(2) no
    C14 N2 C7 C6 . . . . 7.7(3) no
    C1 N2 C7 C2 . . . . -2.2(2) no
    C14 N2 C7 C2 . . . . -171.00(16) no
    N3 C1 C8 C13 . . . . -3.7(3) no
    N2 C1 C8 C13 . . . . 174.62(18) no
    N3 C1 C8 C9 . . . . 176.94(18) no
    N2 C1 C8 C9 . . . . -4.7(3) no
    C14 N1 C9 C10 . . . . -157.02(18) no
    C14 N1 C9 C8 . . . . 26.4(3) no
    C13 C8 C9 N1 . . . . 175.87(18) no
    C1 C8 C9 N1 . . . . -4.8(3) no
    C13 C8 C9 C10 . . . . -0.8(3) no
    C1 C8 C9 C10 . . . . 178.52(16) no
    N1 C9 C10 C11 . . . . -174.8(2) no
    C8 C9 C10 C11 . . . . 1.8(3) no
    C9 C10 C11 C12 . . . . -1.2(4) no
    C10 C11 C12 C13 . . . . -0.5(4) no
    C11 C12 C13 C8 . . . . 1.4(3) no
    C9 C8 C13 C12 . . . . -0.8(3) no
    C1 C8 C13 C12 . . . . 179.9(2) no
    C1 N2 C14 N1 . . . . 24.3(2) no
    C7 N2 C14 N1 . . . . -168.98(16) no
    C1 N2 C14 C15 . . . . -99.8(2) no
    C7 N2 C14 C15 . . . . 66.9(2) no
    C9 N1 C14 N2 . . . . -33.8(2) no
    C9 N1 C14 C15 . . . . 89.2(2) no
    N2 C14 C15 C16 . . . . -146.77(19) no
    N1 C14 C15 C16 . . . . 92.0(2) no
    N2 C14 C15 C20 . . . . 35.6(3) no
    N1 C14 C15 C20 . . . . -85.7(2) no
    C20 C15 C16 F1 . . . . 179.1(2) no
    C14 C15 C16 F1 . . . . 1.3(3) no
    C20 C15 C16 C17 . . . . -0.5(4) no
    C14 C15 C16 C17 . . . . -178.3(2) no
    F1 C16 C17 C18 . . . . -179.1(2) no
    C15 C16 C17 C18 . . . . 0.4(4) no
    C16 C17 C18 C19 . . . . 0.2(4) no
    C17 C18 C19 C20 . . . . -0.7(5) no
    C18 C19 C20 C15 . . . . 0.6(4) no
    C16 C15 C20 C19 . . . . 0.0(4) no
    C14 C15 C20 C19 . . . . 177.7(2) no
loop_
    _geom_hbond_atom_site_label_D
    _geom_hbond_atom_site_label_H
    _geom_hbond_atom_site_label_A
    _geom_hbond_site_symmetry_A
    _geom_hbond_distance_DH
    _geom_hbond_distance_HA
    _geom_hbond_distance_DA
    _geom_hbond_angle_DHA
    N1 H1A N3 4_565 0.86 2.31 2.995(2) 136
    C11 H11A F1 2_655 0.93 2.43 3.264(3) 149
data_global
_journal_date_recd_electronic     2008-09-08
_journal_date_accepted     2008-10-03
_journal_name_full     'Acta Crystallographica, Section E'
_journal_year     2008
_journal_volume     64
_journal_issue     11
_journal_page_first     o2097
_journal_page_last     o2097
_journal_paper_category     QO
_journal_coeditor_code     CI2668
_publ_contact_author_name     'Professor Chen jianxin'
_publ_contact_author_address
;
College of Chemistry and Materials Science
Fujian Normal University
Fuzhou 350007
P.R.China
;
_publ_contact_author_email     jxchen-1964@163.com
_publ_contact_author_fax     '86 591 22868165'
_publ_contact_author_phone     '86 591 83448669'
_publ_section_title
;
6-(2-Fluorophenyl)-5,6-dihydrobenzimidazolo[1,2-<i>c</i>]quinazoline
;
loop_
    _publ_author_name
    _publ_author_footnote
    _publ_author_address
    'Li, Ai-Ke' .
;
College of Chemistry and Materials Science
Fujian Normal University
Fuzhou, Fujian 350007
People's Republic of China
;
    'Chen, Jian-Xin' .
;
College of Chemistry and Materials Science
Fujian Normal University
Fuzhou, Fujian 350007
People's Republic of China
;
    'Zheng, Li-Qun' .
;
College of Chemistry and Materials Science
Fujian Normal University
Fuzhou, Fujian 350007
People's Republic of China
;
    'Zhu, Mei-Ping' .
;
College of Chemistry and Materials Science
Fujian Normal University
Fuzhou, Fujian 350007
People's Republic of China
;
    'Zhang, Li' .
;
College of Chemistry and Materials Science
Fujian Normal University
Fuzhou, Fujian 350007
People's Republic of China
;
