# Supplementary material for: 6-(2-Fluoro­phen­yl)-5,6-dihydro­benzimidazolo[1,2-c]quinazoline
Source: Acta Crystallogr Sect E Struct Rep Online. 2008 Oct 11;64(Pt 11):o2097. doi: 10.1107/S1600536808031875 (PMC2959727; doi:10.1107/S1600536808031875)
Supplement: Supplementary file 2 [file e-64-o2097-Isup2.hkl]

# 
# h,k,l, Fc-squared, Fo-squared, sigma(Fo-squared) and status flag 
# 
data_I
_shelx_title ' d0 in P2(1)/c' 
_shelx_refln_list_code          4 
_shelx_F_calc_maximum      189.31 
_exptl_crystal_F_000       660.00 
_reflns_d_resolution_high  0.7700 
 
loop_ 
 _symmetry_equiv_pos_as_xyz 
 'x, y, z' 
 '-x, y+1/2, -z+1/2' 
 '-x, -y, -z' 
 'x, -y-1/2, z-1/2' 
 
_cell_length_a     8.7344 
_cell_length_b    13.6234 
_cell_length_c    13.3561 
_cell_angle_alpha  90.000 
_cell_angle_beta   99.785 
_cell_angle_gamma  90.000 
 
_shelx_F_squared_multiplier     1.000 
 
loop_ 
 _refln_index_h 
 _refln_index_k 
 _refln_index_l 
 _refln_F_squared_calc 
 _refln_F_squared_meas 
 _refln_F_squared_sigma 
 _refln_observed_status 
   2   0   0      469.03      465.84      8.55 o 
   3   0   0        0.42        4.33      3.53 o 
   4   0   0      875.54      869.64     12.30 o 
   5   0   0     1011.90     1027.91     16.06 o 
   6   0   0       48.49       66.53      3.32 o 
   7   0   0       41.49       44.50      4.98 o 
   8   0   0       70.01       68.16      4.39 o 
   9   0   0        1.39        0.19      2.24 o 
  10   0   0        0.02       -0.09      2.22 o 
  11   0   0        9.62       11.62      3.52 o 
   2   1   0      801.19      778.09      9.38 o 
   3   1   0      532.94      486.17      6.07 o 
   4   1   0      815.87      879.81      9.13 o 
   5   1   0       61.59       61.09      2.66 o 
   6   1   0       54.88       59.11      2.23 o 
   7   1   0       20.38       19.91      2.56 o 
   8   1   0       15.05       13.09      2.36 o 
   9   1   0       28.45       24.83      2.67 o 
  10   1   0        0.58        1.11      1.98 o 
  11   1   0        5.19        7.33      2.27 o 
   1   2   0        8.96       17.55      1.10 o 
   2   2   0    22208.51    21309.69    314.37 o 
   3   2   0     4083.32     4257.68     46.16 o 
   4   2   0      275.99      324.45      5.48 o 
   5   2   0      181.54      204.82      6.05 o 
   6   2   0       33.47       32.79      2.91 o 
   7   2   0       34.13       31.69      2.33 o 
   8   2   0       13.44       15.90      2.34 o 
   9   2   0        6.15        2.99      1.80 o 
  10   2   0        2.83        3.90      2.35 o 
  11   2   0        8.98       10.86      2.20 o 
   1   3   0     4928.27     4623.85     42.22 o 
   2   3   0     2545.81     2565.30     24.71 o 
   3   3   0     2775.36     2623.20     25.68 o 
   4   3   0       20.74       46.07      2.04 o 
   5   3   0       74.09       65.64      2.33 o 
   6   3   0        4.92        5.40      1.29 o 
   7   3   0        0.58        0.63      1.35 o 
   8   3   0        8.52        6.83      2.29 o 
   9   3   0       11.54        8.74      1.77 o 
  10   3   0        0.06        3.62      2.07 o 
  11   3   0        0.14        2.26      1.88 o 
   0   4   0     2275.66     2004.45     22.98 o 
   1   4   0     1041.41     1032.94      7.83 o 
   2   4   0      137.60      139.85      2.14 o 
   3   4   0      801.65      857.10      9.88 o 
   4   4   0     1836.74     1915.49     21.75 o 
   5   4   0      260.15      272.49      3.58 o 
   6   4   0       31.53       42.99      2.57 o 
   7   4   0       24.90       20.18      1.62 o 
   8   4   0        5.16        4.56      1.44 o 
   9   4   0        0.05       -1.82      1.82 o 
  10   4   0        0.03        1.75      1.51 o 
   1   5   0      682.43      578.53      6.17 o 
   2   5   0        0.04        2.33      0.80 o 
   3   5   0      241.46      238.84      3.05 o 
   4   5   0      398.92      393.43      6.39 o 
   5   5   0      700.67      734.87     18.85 o 
   6   5   0       30.99       31.99      2.22 o 
   7   5   0        1.45        1.57      1.31 o 
   8   5   0        0.34        1.31      1.14 o 
   9   5   0        6.61        4.33      1.43 o 
  10   5   0        5.69        3.41      1.49 o 
   0   6   0      352.70      361.31      5.77 o 
   1   6   0      211.65      263.76      2.88 o 
   2   6   0       51.78       85.43      1.66 o 
   3   6   0        8.33        9.46      0.66 o 
   4   6   0       62.91       62.94      2.35 o 
   5   6   0       58.19       65.50      1.36 o 
   6   6   0      229.96      269.33      4.26 o 
   7   6   0       35.33       44.04      2.45 o 
   8   6   0       16.73       18.42      3.92 o 
   9   6   0        0.04       -0.54      1.48 o 
  10   6   0        1.47        1.35      3.54 o 
   1   7   0       53.49       53.93      1.29 o 
   2   7   0      120.16      124.83      2.01 o 
   3   7   0       64.07       61.81      1.64 o 
   4   7   0        3.47        2.57      0.62 o 
   5   7   0       23.81       16.18      1.90 o 
   6   7   0        0.35        0.30      1.15 o 
   7   7   0       14.80       13.18      1.45 o 
   8   7   0       31.00       32.43      2.99 o 
   9   7   0       14.15       12.38      4.29 o 
  10   7   0        4.07        4.20      4.50 o 
   0   8   0     1022.12     1141.93     17.92 o 
   1   8   0       88.15      105.12      1.80 o 
   2   8   0        3.07        4.25      0.72 o 
   3   8   0        2.64        2.48      0.58 o 
   4   8   0        6.95        6.34      1.13 o 
   5   8   0       37.70       40.09      1.35 o 
   6   8   0        8.44       12.65      0.99 o 
   7   8   0        8.63        6.38      1.74 o 
   8   8   0       22.47       18.20      2.88 o 
   9   8   0        1.82        4.00      4.57 o 
   1   9   0        7.76        6.89      0.91 o 
   2   9   0       30.18       27.99      1.41 o 
   3   9   0        5.68       10.12      0.99 o 
   4   9   0        2.74        2.12      0.76 o 
   5   9   0       82.13       76.22      3.33 o 
   6   9   0        0.69        0.88      1.34 o 
   7   9   0        0.24        0.03      1.40 o 
   8   9   0        1.85       -1.07      3.72 o 
   9   9   0       11.32        7.15      5.11 o 
   0  10   0        2.07        1.55      2.82 o 
   1  10   0        3.50        2.75      1.01 o 
   2  10   0       45.68       49.94      2.29 o 
   3  10   0        0.48        0.19      0.87 o 
   4  10   0       83.04       86.65      4.97 o 
   5  10   0        5.09        4.63      0.77 o 
   6  10   0        2.37        1.01      0.51 o 
   7  10   0        0.17        1.13      2.95 o 
   8  10   0        0.00       -0.75      3.75 o 
   9  10   0        0.37       -2.13      5.23 o 
   1  11   0        7.68        7.09      1.58 o 
   2  11   0       49.31       52.93      2.49 o 
   3  11   0       84.39       85.20      3.23 o 
   4  11   0        1.68        2.05      0.63 o 
   5  11   0       25.03       23.47      1.17 o 
   6  11   0        0.40        1.72      2.08 o 
   7  11   0        0.61        2.73      3.78 o 
   8  11   0        0.10        9.31      4.67 o 
   0  12   0       26.35       32.17      2.17 o 
   1  12   0       51.43       46.61      1.59 o 
   2  12   0       29.85       27.88      2.20 o 
   3  12   0       46.16       46.92      2.90 o 
   4  12   0        1.54        0.65      1.47 o 
   5  12   0        8.25        7.24      3.37 o 
   6  12   0        0.14        3.38      4.17 o 
   7  12   0        5.51        1.25      5.40 o 
   8  12   0        7.56       16.85      7.30 o 
   1  13   0       43.15       47.78      1.91 o 
   2  13   0       29.00       26.29      2.52 o 
   3  13   0        0.02        0.64      0.92 o 
   4  13   0        1.89        1.70      1.52 o 
   5  13   0        4.82        4.91      5.02 o 
   6  13   0        3.67       11.94      4.88 o 
   7  13   0        0.49       -5.91     12.30 o 
   0  14   0       10.53       15.35      2.35 o 
   1  14   0        0.28        0.25      0.98 o 
   2  14   0       27.66       30.27      1.80 o 
   3  14   0        6.51        5.04      1.53 o 
   4  14   0        4.10        2.41      3.48 o 
   5  14   0        0.09        7.81      8.54 o 
   6  14   0        0.80       -1.64      6.07 o 
   1  15   0       63.54       58.04      1.94 o 
   2  15   0        0.29        1.43      1.72 o 
   3  15   0        1.05        2.72      3.87 o 
   4  15   0        5.55       13.17      5.91 o 
   5  15   0        0.21        8.02      6.17 o 
   0  16   0        1.95        1.54      1.42 o 
   1  16   0        2.75        2.86      1.07 o 
   2  16   0        0.38       -1.13      1.13 o 
   3  16   0        0.02       11.09      5.16 o 
   4  16   0        4.13        8.33     10.02 o 
   1  17   0        0.28       -0.47      1.20 o 
   2  17   0        2.93        3.10      2.27 o 
   3  17   0        1.18       11.48     11.81 o 
 -11   1   1        0.27        1.08      2.15 o 
 -10   1   1        0.01        0.76      1.41 o 
  -9   1   1        3.10        2.87      1.79 o 
  -8   1   1        0.98        2.29      1.75 o 
  -7   1   1       39.87       41.40      2.95 o 
  -6   1   1        2.24        2.59      1.56 o 
  -5   1   1       28.71       31.76      1.79 o 
  -4   1   1       20.30       19.86      2.04 o 
  -3   1   1     1039.86     1006.20      9.89 o 
  -2   1   1      249.14      260.20      3.03 o 
  -1   1   1       85.85       81.45      4.04 o 
   1   1   1      668.53      584.48      5.67 o 
   2   1   1      328.30      262.11      3.95 o 
   3   1   1      465.93      447.24      6.62 o 
   4   1   1      147.07      164.89      3.20 o 
   5   1   1      303.54      277.95      5.24 o 
   6   1   1        8.23       10.86      2.07 o 
   7   1   1      156.63      149.55      8.14 o 
   8   1   1       12.57       12.25      2.21 o 
   9   1   1        0.05        1.18      2.16 o 
  10   1   1        0.75       -0.59      1.73 o 
  11   1   1        6.73        7.98      2.62 o 
 -11   2   1        3.10        4.44      2.10 o 
 -10   2   1        0.19        2.06      1.57 o 
  -9   2   1        2.17        3.61      1.55 o 
  -8   2   1        3.12        2.52      2.13 o 
  -7   2   1       15.36       18.58      2.77 o 
  -6   2   1      157.72      164.78      3.44 o 
  -5   2   1       86.16       88.71      3.37 o 
  -4   2   1       27.30       17.15      1.62 o 
  -3   2   1     2159.06     2132.83     20.71 o 
  -2   2   1    35836.51    32399.74    479.15 o 
  -1   2   1     3345.02     3274.89    101.09 o 
   0   2   1        0.32        3.85      0.90 o 
   1   2   1     3062.02     2831.59     26.53 o 
   2   2   1     3215.39     3350.66     34.58 o 
   3   2   1     5210.98     5317.37     58.98 o 
   4   2   1       21.00       32.44      1.84 o 
   5   2   1      209.66      214.18      8.38 o 
   6   2   1       55.64       54.17      2.86 o 
   7   2   1       15.89       17.86      1.91 o 
   8   2   1        0.01        1.09      1.60 o 
   9   2   1        3.07        4.31      2.43 o 
  10   2   1        0.32        0.16      1.75 o 
 -11   3   1        0.31        1.48      1.75 o 
 -10   3   1        4.18        4.47      1.43 o 
  -9   3   1        9.61        9.10      1.76 o 
  -8   3   1        3.93        3.33      1.63 o 
  -7   3   1       22.58       22.56      1.73 o 
  -6   3   1       54.66       54.43      1.96 o 
  -5   3   1      778.09      775.29      8.87 o 
  -4   3   1      128.46      129.99      2.92 o 
  -3   3   1      107.47      116.15      2.15 o 
  -2   3   1     1348.48     1212.56     10.66 o 
  -1   3   1    10003.87     8983.94     93.75 o 
   0   3   1     1397.26     1478.86     14.11 o 
   1   3   1      437.31      388.87      3.83 o 
   2   3   1     1131.79     1168.47     11.47 o 
   3   3   1       69.80       58.72      1.83 o 
   4   3   1        3.46       11.67      1.33 o 
   5   3   1      200.70      221.74      4.19 o 
   6   3   1       69.20       74.92      3.42 o 
   7   3   1       18.00       13.94      1.91 o 
   8   3   1       14.59       12.95      2.39 o 
   9   3   1       85.85       97.96      3.63 o 
  10   3   1       30.51       33.67      5.20 o 
 -10   4   1        5.60        4.94      1.49 o 
  -9   4   1       17.05       15.09      1.77 o 
  -8   4   1       10.36       12.43      2.07 o 
  -7   4   1       11.31        7.50      1.24 o 
  -6   4   1       12.70       18.30      1.50 o 
  -5   4   1      964.30     1047.53     10.54 o 
  -4   4   1     5248.99     5573.26     56.24 o 
  -3   4   1     2544.56     2919.89     25.80 o 
  -2   4   1     1872.48     1872.05     13.76 o 
  -1   4   1     1801.63     1542.87     13.37 o 
   0   4   1        2.41        0.87      1.04 o 
   1   4   1      143.36      127.16      2.18 o 
   2   4   1     1287.22     1293.40     13.20 o 
   3   4   1      409.10      395.73      4.64 o 
   4   4   1      259.37      290.26      4.05 o 
   5   4   1       79.82       91.17      5.64 o 
   6   4   1        8.63        7.30      1.40 o 
   7   4   1        0.16       -0.03      2.00 o 
   8   4   1        5.95        4.22      1.78 o 
   9   4   1       32.68       36.53      8.68 o 
  10   4   1        7.55        7.99      2.79 o 
 -10   5   1        0.42        0.40      1.23 o 
  -9   5   1        0.72       -0.79      1.33 o 
  -8   5   1       12.09       14.60      2.46 o 
  -7   5   1       18.55       15.41      1.78 o 
  -6   5   1        2.42        2.26      0.80 o 
  -5   5   1      666.54      695.50      6.47 o 
  -4   5   1      560.24      590.61      5.45 o 
  -3   5   1       51.53       51.62      3.32 o 
  -2   5   1      131.35      137.33      2.34 o 
  -1   5   1     1506.02     1392.46     12.73 o 
   0   5   1      168.99      174.53      2.71 o 
   1   5   1      107.40       89.46      2.01 o 
   2   5   1       90.59       80.61      1.93 o 
   3   5   1        1.93        3.17      0.92 o 
   4   5   1       30.80       37.64      2.21 o 
   5   5   1        9.75        6.77      1.24 o 
   6   5   1       82.37       84.00      3.26 o 
   7   5   1      318.68      321.11      6.65 o 
   8   5   1       87.92       85.96      3.61 o 
   9   5   1        7.87        8.68      2.44 o 
  10   5   1        0.26        0.96      1.76 o 
 -10   6   1        1.79        0.79      2.64 o 
  -9   6   1        1.98        1.04      1.31 o 
  -8   6   1       17.71       14.27      1.65 o 
  -7   6   1        1.70        2.61      1.30 o 
  -6   6   1      321.04      329.67      6.26 o 
  -5   6   1      429.26      468.06      5.41 o 
  -4   6   1       87.27       81.36      3.10 o 
  -3   6   1      106.51       73.75      1.45 o 
  -2   6   1     1661.79     1777.68     21.79 o 
  -1   6   1       50.02       84.81      2.37 o 
   0   6   1       40.20       50.56      1.69 o 
   1   6   1        2.80        3.19      1.03 o 
   2   6   1        1.13        1.06      1.33 o 
   3   6   1       66.13       62.35      1.65 o 
   4   6   1       25.38       30.69      1.72 o 
   5   6   1       62.03       56.05      2.25 o 
   6   6   1       22.11       26.99      2.24 o 
   7   6   1        2.77        2.01      1.73 o 
   8   6   1        3.46        2.77      1.35 o 
   9   6   1        4.57        9.49      1.64 o 
  10   6   1        2.48        2.54      4.59 o 
 -10   7   1        0.92        0.83      3.65 o 
  -9   7   1        6.14        3.77      1.66 o 
  -8   7   1       44.44       40.76      5.28 o 
  -7   7   1      267.06      260.45     14.57 o 
  -6   7   1       67.57       59.90      3.38 o 
  -5   7   1       13.01       10.06      0.63 o 
  -4   7   1       82.02       70.27      2.71 o 
  -3   7   1       36.86       27.52      1.91 o 
  -2   7   1       10.82       19.37      1.05 o 
  -1   7   1        0.05        1.58      1.38 o 
   0   7   1        0.16       -0.10      0.74 o 
   1   7   1       16.66       19.86      1.35 o 
   2   7   1       69.28       68.58      1.73 o 
   3   7   1      134.32      133.23      2.92 o 
   4   7   1       47.21       47.22      1.61 o 
   5   7   1        5.69        6.72      1.25 o 
   6   7   1       73.98       78.96      3.32 o 
   7   7   1       90.00       80.18      2.97 o 
   8   7   1        1.11       -0.12      1.12 o 
   9   7   1        0.49        0.60      1.62 o 
  10   7   1        2.48        1.80      4.28 o 
 -10   8   1        0.29       -2.89      4.15 o 
  -9   8   1       11.62       16.65      4.61 o 
  -8   8   1       35.78       62.36     14.31 o 
  -7   8   1        9.80        9.03      0.91 o 
  -6   8   1       97.47       87.65     11.01 o 
  -5   8   1       18.20       11.12      0.92 o 
  -4   8   1       25.84       21.34      1.31 o 
  -3   8   1       23.38       30.69      0.84 o 
  -2   8   1        2.58        0.33      0.61 o 
  -1   8   1        6.15        9.69      1.09 o 
   0   8   1       39.60       43.16      1.41 o 
   1   8   1       42.29       43.64      1.39 o 
   2   8   1        4.64        5.09      0.95 o 
   3   8   1        7.42        5.14      1.07 o 
   4   8   1       37.59       34.93      2.39 o 
   5   8   1       11.02       10.83      0.93 o 
   6   8   1       31.77       30.17      1.15 o 
   7   8   1       11.36       10.29      1.11 o 
   8   8   1       13.60       10.70      3.07 o 
   9   8   1        0.38       -2.48      5.45 o 
  -9   9   1        9.03        4.10      4.30 o 
  -8   9   1       31.10       39.56      6.50 o 
  -7   9   1        0.56        0.26      1.48 o 
  -6   9   1       15.27       13.22      1.94 o 
  -5   9   1       82.44       59.61     10.19 o 
  -4   9   1       87.28       82.47      4.28 o 
  -3   9   1      232.12      232.13      6.62 o 
  -2   9   1      165.47      178.35      3.57 o 
  -1   9   1        5.27        4.27      1.28 o 
   0   9   1       11.92       13.59      1.31 o 
   1   9   1      117.38      122.74      2.07 o 
   2   9   1        6.36        6.48      1.09 o 
   3   9   1        4.51        5.85      1.47 o 
   4   9   1      101.27      103.89      2.75 o 
   5   9   1        0.42       -0.04      1.04 o 
   6   9   1       17.06       17.93      1.36 o 
   7   9   1        0.83        2.29      2.02 o 
   8   9   1        0.00        1.49      1.63 o 
   9   9   1        3.27        3.97      5.27 o 
  -9  10   1        1.25        2.87      6.10 o 
  -8  10   1        0.05        3.17      5.80 o 
  -7  10   1        0.21       -3.78      5.76 o 
  -6  10   1        0.03        2.69      5.14 o 
  -5  10   1       71.55       76.72      6.82 o 
  -4  10   1       42.06       35.81      3.60 o 
  -3  10   1      225.07      237.00      5.82 o 
  -2  10   1      153.55      151.55      3.49 o 
  -1  10   1        0.15       -0.20      0.83 o 
   0  10   1       42.34       38.00      1.56 o 
   1  10   1        3.94        4.86      1.13 o 
   2  10   1       19.16       20.73      1.38 o 
   3  10   1      100.19      107.25      2.78 o 
   4  10   1        0.10        0.88      0.95 o 
   5  10   1        1.75        3.71      0.89 o 
   6  10   1        0.51       -0.04      1.19 o 
   7  10   1        0.70        3.12      1.84 o 
   8  10   1        3.24        5.17      4.78 o 
   9  10   1        0.52        0.94      4.22 o 
  -8  11   1        1.92        2.81      9.85 o 
  -7  11   1        0.20        7.40      5.91 o 
  -6  11   1        0.41        6.22      6.59 o 
  -5  11   1        7.18        3.12      3.87 o 
  -4  11   1       25.80       21.34      0.90 o 
  -3  11   1        4.93        6.77      1.55 o 
  -2  11   1        0.19        0.02      0.72 o 
  -1  11   1       71.64       74.86      1.82 o 
   0  11   1       51.21       48.36      1.77 o 
   1  11   1        2.48        1.53      1.01 o 
   2  11   1       47.86       41.91      1.68 o 
   3  11   1       42.43       36.22      1.43 o 
   4  11   1        0.58        1.06      0.96 o 
   5  11   1       30.93       23.80      1.52 o 
   6  11   1        7.79        2.81      1.61 o 
   7  11   1        1.08        5.25      4.59 o 
   8  11   1        8.55       13.07      5.58 o 
  -8  12   1        1.41       -0.09      4.47 o 
  -7  12   1        1.38       -6.05      6.05 o 
  -6  12   1        0.06        0.26      3.72 o 
  -5  12   1        1.04        6.81      6.46 o 
  -4  12   1       46.43       37.10      2.66 o 
  -3  12   1        3.46        4.69      1.00 o 
  -2  12   1       25.13       23.26      2.00 o 
  -1  12   1       18.94       19.59      1.43 o 
   0  12   1      134.48      129.41      3.98 o 
   1  12   1       15.06       15.97      1.68 o 
   2  12   1        8.19        7.93      1.36 o 
   3  12   1       21.20       20.50      1.85 o 
   4  12   1        4.62        3.49      1.01 o 
   5  12   1        2.22        2.10      1.02 o 
   6  12   1        0.16        2.08      4.07 o 
   7  12   1        1.49        1.58      3.85 o 
   8  12   1        0.49        6.06      4.69 o 
  -7  13   1        2.74       11.69      5.41 o 
  -6  13   1        6.97        4.83      4.59 o 
  -5  13   1        0.56       -3.09      8.55 o 
  -4  13   1        3.73        1.81      1.13 o 
  -3  13   1       77.42       72.46      5.28 o 
  -2  13   1       12.06       12.15      1.16 o 
  -1  13   1       44.28       48.60      1.49 o 
   0  13   1       83.41       87.60      2.66 o 
   1  13   1        9.07        8.07      1.23 o 
   2  13   1        0.01       -0.28      1.57 o 
   3  13   1        6.21        6.01      1.38 o 
   4  13   1        1.11        0.80      0.70 o 
   5  13   1       12.40        8.02      2.57 o 
   6  13   1        8.68       15.71      9.26 o 
   7  13   1        1.36        5.81      6.95 o 
  -6  14   1        2.12       -1.11      6.14 o 
  -5  14   1        1.31        8.63      5.46 o 
  -4  14   1        3.33       -0.82      3.37 o 
  -3  14   1        4.89        5.70      1.57 o 
  -2  14   1        5.83        4.30      1.33 o 
  -1  14   1       81.22       80.25      2.06 o 
   0  14   1       14.75       15.48      1.58 o 
   1  14   1        0.85        0.91      1.14 o 
   2  14   1        2.74        4.20      1.25 o 
   3  14   1        0.48        2.85      1.70 o 
   4  14   1       10.66        9.64      4.64 o 
   5  14   1        3.05       -0.23      3.48 o 
   6  14   1       17.04        8.02      6.81 o 
  -6  15   1        3.99       14.74     13.24 o 
  -5  15   1        1.78       17.38      6.85 o 
  -4  15   1        0.57        4.48      9.73 o 
  -3  15   1        3.50        5.65      7.03 o 
  -2  15   1       15.00       20.62      1.94 o 
  -1  15   1        9.49       10.89      1.14 o 
   0  15   1        1.02        2.55      1.07 o 
   1  15   1        0.05       -0.35      0.97 o 
   2  15   1        1.75        2.51      1.16 o 
   3  15   1        3.01        2.81      1.82 o 
   4  15   1        2.90       10.28      5.58 o 
  -4  16   1        0.07       -3.99      5.59 o 
  -3  16   1        0.15        1.92      3.02 o 
  -2  16   1        0.01       -0.08      2.55 o 
  -1  16   1        4.67        4.40      1.14 o 
   0  16   1        0.29        0.35      0.85 o 
   1  16   1       12.99       11.92      1.47 o 
   2  16   1       20.85       21.59      1.90 o 
   3  16   1        4.63       -1.37      4.37 o 
   4  16   1        0.33        1.28      4.85 o 
  -3  17   1        1.58        0.56      2.22 o 
  -2  17   1        0.38        5.09      2.09 o 
  -1  17   1        0.26        3.59      1.73 o 
   0  17   1        0.50        0.81      0.96 o 
   1  17   1        3.91        4.59      1.28 o 
   2  17   1       17.34       28.83      3.24 o 
 -11   0   2        2.66        0.65      2.68 o 
 -10   0   2        0.13       -1.36      2.00 o 
  -9   0   2        3.00        3.16      2.61 o 
  -8   0   2      186.98      209.84     10.07 o 
  -7   0   2      221.22      232.09      9.14 o 
  -6   0   2      145.55      149.82      3.79 o 
  -5   0   2       58.36       60.29      2.61 o 
  -4   0   2      294.96      311.00      4.48 o 
  -3   0   2        1.31        8.91      2.04 o 
  -2   0   2     2393.99     2206.26     25.04 o 
  -1   0   2     6790.75     6800.52     72.56 o 
   0   0   2     3806.79     3585.12     48.42 o 
   1   0   2    15331.44    13842.22    255.40 o 
   2   0   2      100.30      114.95      4.07 o 
   3   0   2        9.95       12.19      3.44 o 
   4   0   2        0.16        5.92      2.25 o 
   5   0   2       56.87       45.08      7.09 o 
   6   0   2       46.87       60.03      4.58 o 
   7   0   2        9.05        6.61      2.70 o 
   8   0   2       30.39       31.70      4.06 o 
   9   0   2        0.55        3.37      4.06 o 
  10   0   2        4.41        6.19      3.37 o 
 -11   1   2        0.38       -0.93      2.19 o 
 -10   1   2       12.61        8.03      1.74 o 
  -9   1   2        1.73        1.45      1.79 o 
  -8   1   2       29.25       33.07      2.02 o 
  -7   1   2      103.75       99.81      2.38 o 
  -6   1   2       42.56       35.90      2.05 o 
  -5   1   2      229.97      199.59      2.95 o 
  -4   1   2       43.74       63.71      1.90 o 
  -3   1   2      158.97      112.04      2.71 o 
  -2   1   2       25.63       10.56      1.41 o 
  -1   1   2     2094.03     2004.64     14.34 o 
   0   1   2      958.84      893.48      7.76 o 
   1   1   2     1285.64     1456.64     14.72 o 
   2   1   2      176.04      112.54      3.56 o 
   3   1   2      542.86      485.93      5.96 o 
   4   1   2      828.13      859.51     10.39 o 
   5   1   2      119.06      137.68      3.60 o 
   6   1   2       45.16       51.41      3.40 o 
   7   1   2       15.42       21.37      3.24 o 
   8   1   2        2.09        0.05      1.79 o 
   9   1   2        0.51        1.33      2.11 o 
  10   1   2        6.37        4.76      2.43 o 
 -11   2   2        0.04        0.71      2.21 o 
 -10   2   2        0.09        0.03      1.24 o 
  -9   2   2        6.77        8.96      1.73 o 
  -8   2   2       36.35       41.42      2.12 o 
  -7   2   2       53.97       59.16      2.41 o 
  -6   2   2      273.04      302.17      4.36 o 
  -5   2   2      398.12      427.64      5.46 o 
  -4   2   2      747.81      716.90      6.73 o 
  -3   2   2      192.77      167.75      2.66 o 
  -2   2   2     4143.11     3885.51     45.70 o 
  -1   2   2    11051.37    10645.93    114.45 o 
   0   2   2     8357.02     7655.28     76.25 o 
   1   2   2      305.70      286.38      4.33 o 
   2   2   2     1033.55     1059.39     10.41 o 
   3   2   2        4.53       10.21      1.83 o 
   4   2   2      256.53      308.75      4.68 o 
   5   2   2      422.24      385.75      4.91 o 
   6   2   2       79.35       66.79      2.87 o 
   7   2   2        1.34        0.55      1.56 o 
   8   2   2        5.88        4.89      1.92 o 
   9   2   2        0.08        0.59      1.68 o 
  10   2   2        9.43        7.72      2.19 o 
 -11   3   2        1.75        1.18      2.04 o 
 -10   3   2       10.17        6.70      1.44 o 
  -9   3   2       18.99       20.90      4.12 o 
  -8   3   2        2.57        1.42      1.31 o 
  -7   3   2       22.88       27.04      3.53 o 
  -6   3   2       22.76       20.83      1.99 o 
  -5   3   2        4.90        4.11      1.07 o 
  -4   3   2       31.64       37.56      1.57 o 
  -3   3   2      696.50      759.35      6.72 o 
  -2   3   2      256.79      249.02      6.37 o 
  -1   3   2      767.14      624.82      6.23 o 
   0   3   2      952.38      894.15      6.79 o 
   1   3   2     1098.53      987.64      9.19 o 
   2   3   2      290.85      422.35      5.28 o 
   3   3   2        2.57        4.38      1.61 o 
   4   3   2      169.32      193.85      3.55 o 
   5   3   2       43.97       38.95      2.67 o 
   6   3   2        0.87       -0.66      1.39 o 
   7   3   2        8.68        9.35      1.99 o 
   8   3   2        6.22        3.16      1.78 o 
   9   3   2        1.17        0.67      1.79 o 
  10   3   2       17.85       16.15      2.47 o 
 -11   4   2        1.74        5.95      2.99 o 
 -10   4   2        0.02        0.42      1.50 o 
  -9   4   2        3.67        3.42      1.15 o 
  -8   4   2        0.38       -0.04      1.17 o 
  -7   4   2       61.41       62.50      1.78 o 
  -6   4   2      108.66      103.19      1.75 o 
  -5   4   2      101.54       96.05      1.94 o 
  -4   4   2      931.56      872.29      9.42 o 
  -3   4   2       15.75       13.11      4.08 o 
  -2   4   2     2036.61     1855.53     23.62 o 
  -1   4   2      306.11      347.69      4.59 o 
   0   4   2      559.72      517.05      5.18 o 
   1   4   2      574.02      586.46      6.17 o 
   2   4   2       12.77       10.34      1.58 o 
   3   4   2      788.02      805.69     11.13 o 
   4   4   2        8.70        6.37      1.39 o 
   5   4   2        3.39        3.68      1.28 o 
   6   4   2        2.57        1.75      1.99 o 
   7   4   2       30.80       30.50      4.99 o 
   8   4   2        0.47        1.49      1.75 o 
   9   4   2        1.54        1.27      2.48 o 
  10   4   2        0.09        1.68      1.76 o 
 -10   5   2        7.10        6.65      2.77 o 
  -9   5   2       13.14       12.72      1.65 o 
  -8   5   2        0.55        0.70      0.76 o 
  -7   5   2      232.43      224.03      6.76 o 
  -6   5   2       92.34       94.96      1.91 o 
  -5   5   2      221.17      243.47      5.51 o 
  -4   5   2      484.08      515.54      9.09 o 
  -3   5   2     1126.02     1031.53     15.90 o 
  -2   5   2      895.52      838.62      7.35 o 
  -1   5   2     1496.90     1500.27     15.59 o 
   0   5   2      841.51      816.17      6.95 o 
   1   5   2       24.33       46.11      1.87 o 
   2   5   2      437.26      489.86      4.72 o 
   3   5   2     1850.39     1857.53     19.83 o 
   4   5   2      178.42      152.65      2.75 o 
   5   5   2       18.00       18.07      1.39 o 
   6   5   2        3.95        3.87      1.35 o 
   7   5   2      143.20      157.85      7.88 o 
   8   5   2       70.71       74.45      3.16 o 
   9   5   2        2.30        3.34      1.78 o 
  10   5   2        2.81        4.28      1.80 o 
 -10   6   2        7.07       11.71      6.34 o 
  -9   6   2        4.03        2.33      1.32 o 
  -8   6   2        0.00       -0.42      1.30 o 
  -7   6   2      105.59      103.05      3.56 o 
  -6   6   2      477.97      438.86     11.54 o 
  -5   6   2      160.57      176.83      5.41 o 
  -4   6   2       86.57       82.46      5.69 o 
  -3   6   2      939.42      934.29     29.06 o 
  -2   6   2     1385.60     1361.61     11.16 o 
  -1   6   2      288.49      301.68      3.07 o 
   0   6   2       13.94       12.29      1.46 o 
   1   6   2       17.50       12.45      2.32 o 
   2   6   2       60.49       72.54      1.83 o 
   3   6   2       57.47       52.88      2.55 o 
   4   6   2      169.61      181.36      3.45 o 
   5   6   2       15.67       17.75      1.32 o 
   6   6   2        2.31        2.48      1.41 o 
   7   6   2       19.21       15.14      2.85 o 
   8   6   2        9.13       14.57      2.29 o 
   9   6   2        7.21        3.77      1.63 o 
  10   6   2        0.05        0.45      2.44 o 
 -10   7   2        4.03        7.66      5.74 o 
  -9   7   2        3.74        3.18      5.58 o 
  -8   7   2       10.89        8.46      2.20 o 
  -7   7   2       73.66       73.53      4.69 o 
  -6   7   2       40.75       38.13      1.55 o 
  -5   7   2      606.17      602.66     12.56 o 
  -4   7   2       62.49       88.17      8.33 o 
  -3   7   2      419.76      421.95     12.59 o 
  -2   7   2      416.26      395.89      4.72 o 
  -1   7   2        4.05        5.79      0.97 o 
   0   7   2       21.09       13.62      1.34 o 
   1   7   2     1027.03     1002.53      9.88 o 
   2   7   2       29.00       29.65      1.33 o 
   3   7   2      191.56      191.17      2.70 o 
   4   7   2      111.56      103.83      2.85 o 
   5   7   2      291.38      288.44      4.41 o 
   6   7   2      149.37      148.57      2.96 o 
   7   7   2       73.74       89.08      2.92 o 
   8   7   2        0.06        1.40      1.23 o 
   9   7   2        1.54        0.33      1.38 o 
 -10   8   2        5.40        3.71      4.96 o 
  -9   8   2        7.35        2.76      5.78 o 
  -8   8   2       26.08       16.14      4.37 o 
  -7   8   2        1.20        2.99      5.48 o 
  -6   8   2       35.74       31.88      6.66 o 
  -5   8   2       15.16       17.97      4.48 o 
  -4   8   2        8.38        8.49      3.55 o 
  -3   8   2       69.10       57.58      2.71 o 
  -2   8   2       20.50       16.75      0.63 o 
  -1   8   2       26.07       32.16      1.56 o 
   0   8   2      355.81      348.22      3.46 o 
   1   8   2      689.67      678.04      7.58 o 
   2   8   2        0.02        1.64      1.50 o 
   3   8   2        4.17        8.36      1.03 o 
   4   8   2       70.25       75.14      3.16 o 
   5   8   2        6.70        7.11      0.97 o 
   6   8   2       12.89       11.59      1.42 o 
   7   8   2       12.28       15.43      1.53 o 
   8   8   2        1.37        0.59      1.24 o 
   9   8   2        0.71       -0.77      3.71 o 
  -9   9   2       29.23       24.94      9.56 o 
  -8   9   2       27.99       25.80      7.97 o 
  -7   9   2       14.56        8.74      4.65 o 
  -6   9   2       50.49       47.66      5.71 o 
  -5   9   2        6.43        9.14      4.24 o 
  -4   9   2       63.41       62.02      6.28 o 
  -3   9   2       86.62       89.25      1.38 o 
  -2   9   2       23.05       23.72      0.93 o 
  -1   9   2      150.11      140.70      2.11 o 
   0   9   2       36.60       38.41      1.40 o 
   1   9   2        0.11        0.55      0.82 o 
   2   9   2        7.25        2.09      1.86 o 
   3   9   2      399.13      395.53      6.58 o 
   4   9   2      465.14      452.03      6.50 o 
   5   9   2       98.92       93.29      1.81 o 
   6   9   2        0.82        1.47      0.82 o 
   7   9   2        2.92        1.62      0.94 o 
   8   9   2        0.83       -0.13      0.95 o 
   9   9   2        0.70       -2.38      4.25 o 
  -9  10   2        4.24        6.71      5.53 o 
  -8  10   2       12.74       25.09     12.36 o 
  -7  10   2        5.27        5.60      4.50 o 
  -6  10   2        1.12        0.19      3.64 o 
  -5  10   2       52.75       61.11      7.05 o 
  -4  10   2      187.99      185.49      7.25 o 
  -3  10   2       32.33       40.36      1.64 o 
  -2  10   2       16.70       11.60      1.19 o 
  -1  10   2       64.02       63.93      2.19 o 
   0  10   2        0.57        0.23      1.01 o 
   1  10   2       58.57       56.09      1.39 o 
   2  10   2      300.51      304.73      9.17 o 
   3  10   2      120.30      114.46      3.45 o 
   4  10   2        0.02        1.39      1.07 o 
   5  10   2       30.74       35.46      1.78 o 
   6  10   2        0.34        0.67      0.99 o 
   7  10   2        1.88        0.58      0.86 o 
   8  10   2        5.58        9.14      6.35 o 
  -8  11   2        0.04        3.97      8.98 o 
  -7  11   2        0.05        4.95      6.34 o 
  -6  11   2        9.39        6.49      4.52 o 
  -5  11   2       16.68       16.52      4.62 o 
  -4  11   2       13.90       13.67      7.80 o 
  -3  11   2       29.18       27.89      1.08 o 
  -2  11   2       47.37       46.65      1.29 o 
  -1  11   2        0.30        0.50      0.96 o 
   0  11   2        0.81        3.21      1.12 o 
   1  11   2       67.56       65.99      1.67 o 
   2  11   2      186.45      181.34      3.80 o 
   3  11   2       72.50       72.91      3.94 o 
   4  11   2        1.10        0.62      1.61 o 
   5  11   2        0.28       -0.67      1.54 o 
   6  11   2        9.07        4.50      1.30 o 
   7  11   2        0.38        2.98      3.64 o 
   8  11   2        2.22        9.47      5.59 o 
  -8  12   2        0.73       -0.88      5.95 o 
  -7  12   2        0.22        0.33      4.25 o 
  -6  12   2        2.00        3.93      6.96 o 
  -5  12   2        0.56        2.79      6.97 o 
  -4  12   2       74.65       79.96      5.66 o 
  -3  12   2       63.26       52.83      1.50 o 
  -2  12   2      114.02      114.51      1.86 o 
  -1  12   2       28.42       36.08      2.21 o 
   0  12   2        0.02        0.48      1.21 o 
   1  12   2        0.12        0.00      0.98 o 
   2  12   2        0.33        0.31      1.01 o 
   3  12   2        3.88        4.52      1.24 o 
   4  12   2       15.65       14.74      1.10 o 
   5  12   2       16.66        9.60      3.13 o 
   6  12   2        3.39        4.19      1.42 o 
   7  12   2        2.93        3.13      4.43 o 
  -7  13   2        0.90       -3.69      6.89 o 
  -6  13   2        0.01       -0.92      5.11 o 
  -5  13   2        0.41        2.47      5.48 o 
  -4  13   2       37.61       33.41      6.09 o 
  -3  13   2        7.16        5.78      1.13 o 
  -2  13   2       17.24       21.31      2.32 o 
  -1  13   2        0.66        1.69      0.87 o 
   0  13   2        3.44        2.96      1.37 o 
   1  13   2       66.74       61.31      2.18 o 
   2  13   2        1.85        4.74      1.52 o 
   3  13   2       13.09       14.03      1.41 o 
   4  13   2        4.81        3.25      0.92 o 
   5  13   2        1.56        0.58      1.87 o 
   6  13   2        0.00        2.15      4.13 o 
   7  13   2        0.10        1.16      4.81 o 
  -6  14   2        5.76       12.73     13.25 o 
  -5  14   2        1.64        3.45      5.21 o 
  -4  14   2        7.10        7.25      3.91 o 
  -3  14   2        2.26        1.72      0.85 o 
  -2  14   2       20.42       12.79      2.40 o 
  -1  14   2       82.70       79.15      3.51 o 
   0  14   2       33.01       35.71      1.87 o 
   1  14   2        0.75        0.79      1.52 o 
   2  14   2        0.03       -0.62      1.19 o 
   3  14   2        0.57        1.52      1.08 o 
   4  14   2        0.27        3.61      2.40 o 
   5  14   2        4.34       -2.09      5.38 o 
   6  14   2        0.44       -5.89      8.36 o 
  -6  15   2        0.58       17.39      7.96 o 
  -5  15   2        3.65       -3.26      6.26 o 
  -4  15   2        1.42       15.54     11.28 o 
  -3  15   2        0.09        4.47      4.12 o 
  -2  15   2       23.58       22.69      1.55 o 
  -1  15   2       30.49       32.46      1.66 o 
   0  15   2       19.49       21.34      1.57 o 
   1  15   2        2.03        4.45      1.64 o 
   2  15   2        0.91       -1.20      1.20 o 
   3  15   2        3.37        5.57      4.59 o 
   4  15   2        2.65        9.95      5.51 o 
   5  15   2        1.44       13.44      6.36 o 
  -4  16   2        1.84        6.23      2.85 o 
  -3  16   2        2.76        5.02      3.17 o 
  -2  16   2        0.71        3.25      2.49 o 
  -1  16   2        0.48        0.70      0.87 o 
   0  16   2        0.01        0.60      1.00 o 
   1  16   2       12.62       13.74      1.70 o 
   2  16   2       38.48       32.38      2.57 o 
   3  16   2        0.78        8.26      4.82 o 
   4  16   2        4.70       -2.77      5.09 o 
  -3  17   2        6.66        7.36      2.66 o 
  -2  17   2        9.28        6.45      2.95 o 
  -1  17   2        0.25       -2.78      3.07 o 
   0  17   2        0.75       -0.51      0.82 o 
   1  17   2        6.16        5.16      1.36 o 
   2  17   2        2.74        2.49      2.71 o 
 -11   1   3        6.44        8.35      5.11 o 
 -10   1   3       19.79       25.35      2.45 o 
  -9   1   3       12.81       10.10      2.00 o 
  -8   1   3        0.26        1.42      1.51 o 
  -7   1   3        5.87        7.41      1.50 o 
  -6   1   3       73.08       75.23      2.68 o 
  -5   1   3       94.70       95.93      2.96 o 
  -4   1   3       17.03       24.05      2.61 o 
  -3   1   3       94.41      106.66      2.33 o 
  -2   1   3      167.60      199.53      2.33 o 
  -1   1   3     1385.47     1510.91     10.60 o 
   0   1   3      237.24      218.67      3.12 o 
   1   1   3      107.23       96.51      2.42 o 
   2   1   3      210.55      193.59      3.58 o 
   3   1   3       75.69       80.52      2.73 o 
   4   1   3        5.69        4.92      2.00 o 
   5   1   3      196.85      216.55      5.13 o 
   6   1   3        5.17       10.42      2.79 o 
   7   1   3       41.62       40.44      3.61 o 
   8   1   3        0.05       -0.94      1.91 o 
   9   1   3        0.51        2.73      2.07 o 
  10   1   3        0.48       -2.07      2.54 o 
 -11   2   3        3.99        1.40      1.61 o 
 -10   2   3        8.15        5.24      1.69 o 
  -9   2   3        0.07        2.14      1.48 o 
  -8   2   3        1.17        1.15      1.41 o 
  -7   2   3        0.08       -0.92      1.35 o 
  -6   2   3      167.80      155.00      5.73 o 
  -5   2   3      226.14      206.39      3.16 o 
  -4   2   3       23.61       30.69      1.51 o 
  -3   2   3        5.84        2.44      0.88 o 
  -2   2   3      258.75      231.29      2.54 o 
  -1   2   3     1730.58     1619.52     11.85 o 
   0   2   3       33.41       39.26      1.64 o 
   1   2   3       27.22       26.62      2.06 o 
   2   2   3     1036.83      908.00      9.09 o 
   3   2   3      763.54      702.70      8.77 o 
   4   2   3       48.03       54.52      2.69 o 
   5   2   3       53.05       62.21      2.68 o 
   6   2   3       51.77       55.17      2.86 o 
   7   2   3        2.50        2.84      2.19 o 
   8   2   3       26.75       22.44      2.56 o 
   9   2   3        2.62        5.12      4.02 o 
  10   2   3       13.46       15.27      3.53 o 
 -11   3   3        0.23        0.81      2.44 o 
 -10   3   3       11.11        8.46      2.65 o 
  -9   3   3       53.89       56.02      3.94 o 
  -8   3   3       12.97       10.53      1.94 o 
  -7   3   3       67.28       61.73      4.50 o 
  -6   3   3       79.94       74.70      3.24 o 
  -5   3   3       46.54       53.45      2.21 o 
  -4   3   3      480.41      476.68      3.96 o 
  -3   3   3      113.52      113.75      3.99 o 
  -2   3   3       20.31       31.25      2.81 o 
  -1   3   3     1668.87     1871.17     21.65 o 
   0   3   3     2069.21     1982.02     19.42 o 
   1   3   3        8.29        5.29      1.86 o 
   2   3   3     1697.63     1630.72     19.03 o 
   3   3   3      319.02      363.26      5.89 o 
   4   3   3       12.25       12.85      2.52 o 
   5   3   3       10.18        9.26      1.77 o 
   6   3   3       40.00       41.15      2.24 o 
   7   3   3       13.73       12.62      3.56 o 
   8   3   3        6.49        6.51      1.96 o 
   9   3   3       21.17       13.59      2.42 o 
  10   3   3        9.88        6.14      2.42 o 
 -11   4   3        0.04        5.16      3.92 o 
 -10   4   3        0.65       -0.77      1.86 o 
  -9   4   3       12.35        8.92      2.05 o 
  -8   4   3       12.13        9.35      1.58 o 
  -7   4   3        1.22        3.68      1.02 o 
  -6   4   3       58.94       50.09      1.78 o 
  -5   4   3       29.87       32.79      2.64 o 
  -4   4   3     2024.37     2032.22     21.99 o 
  -3   4   3     2410.68     2514.14     31.56 o 
  -2   4   3      624.51      619.53      5.12 o 
  -1   4   3       33.21       23.35      2.03 o 
   0   4   3      474.17      482.30      4.22 o 
   1   4   3      103.01      105.32      2.65 o 
   2   4   3       54.54       31.76      1.61 o 
   3   4   3      675.77      611.84      7.26 o 
   4   4   3       26.17       24.86      2.29 o 
   5   4   3       48.52       52.26      2.43 o 
   6   4   3       77.93       81.48      2.92 o 
   7   4   3       75.53       72.83      2.71 o 
   8   4   3       29.01       28.32      4.04 o 
   9   4   3        4.67        5.03      1.94 o 
  10   4   3        3.41        0.68      2.28 o 
 -10   5   3        0.21        0.72      1.45 o 
  -9   5   3        0.61        0.33      1.08 o 
  -8   5   3        4.47        3.44      1.39 o 
  -7   5   3      159.28      149.98      6.81 o 
  -6   5   3        2.29        1.98      0.78 o 
  -5   5   3       88.15       99.89      8.63 o 
  -4   5   3      453.85      449.68     10.45 o 
  -3   5   3      113.89      112.35      4.01 o 
  -2   5   3     1559.03     1579.21     27.42 o 
  -1   5   3      656.52      663.69      5.79 o 
   0   5   3      330.01      388.30      4.55 o 
   1   5   3     1019.17     1062.93      9.63 o 
   2   5   3      319.54      302.03      3.62 o 
   3   5   3      539.07      516.49      5.82 o 
   4   5   3       76.92       82.87      2.63 o 
   5   5   3       29.02       23.62      1.68 o 
   6   5   3       22.16       21.11      2.30 o 
   7   5   3       32.60       35.25      2.28 o 
   8   5   3       26.80       33.24      5.45 o 
   9   5   3       22.71       17.23      2.56 o 
  10   5   3        4.22        2.69      2.28 o 
 -10   6   3        0.05       -1.96      4.06 o 
  -9   6   3        2.72        0.75      1.83 o 
  -8   6   3        0.39        0.13      0.71 o 
  -7   6   3        7.84        6.40      1.60 o 
  -6   6   3      330.60      322.86     10.68 o 
  -5   6   3        2.46        4.93      4.02 o 
  -4   6   3       66.58       70.19      4.70 o 
  -3   6   3      267.92      283.28      6.29 o 
  -2   6   3      112.80      123.19      1.35 o 
  -1   6   3      151.92      123.11      2.42 o 
   0   6   3       32.40       25.89      1.42 o 
   1   6   3       40.09       36.56      1.66 o 
   2   6   3       31.06       28.72      1.39 o 
   3   6   3      100.85       87.93      2.49 o 
   4   6   3        6.25        7.60      1.22 o 
   5   6   3        1.24        0.31      1.24 o 
   6   6   3        3.91        5.84      1.75 o 
   7   6   3       14.72       10.32      2.00 o 
   8   6   3       19.43       21.00      2.55 o 
   9   6   3        0.49        1.77      2.53 o 
  10   6   3        0.55       -1.07      2.99 o 
 -10   7   3        0.12        0.88      4.81 o 
  -9   7   3       11.67       12.91      4.79 o 
  -8   7   3       33.67       36.62      5.54 o 
  -7   7   3       52.87       67.12      5.92 o 
  -6   7   3      436.85      478.17     11.89 o 
  -5   7   3       54.99       54.54      6.27 o 
  -4   7   3      282.71      288.01      8.99 o 
  -3   7   3       13.25       24.91      3.54 o 
  -2   7   3      461.68      481.15      4.95 o 
  -1   7   3      764.29      824.87     10.09 o 
   0   7   3       14.25       19.41      1.63 o 
   1   7   3      607.02      599.35     11.66 o 
   2   7   3        5.85        5.70      1.07 o 
   3   7   3        0.06        1.25      1.20 o 
   4   7   3       13.49       14.92      2.04 o 
   5   7   3      336.63      330.77      4.66 o 
   6   7   3      371.64      376.02      9.25 o 
   7   7   3        0.17        0.68      1.33 o 
   8   7   3       18.03       19.84      1.78 o 
   9   7   3        0.64        0.35      2.02 o 
 -10   8   3        0.00        2.91     12.68 o 
  -9   8   3        2.31        2.89      5.76 o 
  -8   8   3       25.58       19.26      5.24 o 
  -7   8   3       77.94       88.52     12.67 o 
  -6   8   3       91.01       93.33      8.06 o 
  -5   8   3      388.66      425.61     11.25 o 
  -4   8   3      184.77      174.84      6.53 o 
  -3   8   3      149.31      143.53      6.53 o 
  -2   8   3       60.49       81.41      1.70 o 
  -1   8   3        2.03        2.12      0.94 o 
   0   8   3      786.44      802.53      6.63 o 
   1   8   3      278.30      252.97      4.81 o 
   2   8   3      131.56      138.03      2.53 o 
   3   8   3      105.52      111.73      4.27 o 
   4   8   3       48.39       56.92      2.05 o 
   5   8   3       30.50       37.50      2.14 o 
   6   8   3        0.09       -0.34      2.00 o 
   7   8   3       18.17       16.90      2.16 o 
   8   8   3        5.22        5.25      2.35 o 
   9   8   3        0.27       -0.24      2.21 o 
  -9   9   3       42.66       23.70     10.82 o 
  -8   9   3       66.88       79.13      8.58 o 
  -7   9   3        6.85        2.89      5.21 o 
  -6   9   3        8.31        7.83      4.46 o 
  -5   9   3      179.68      188.59      7.80 o 
  -4   9   3       42.90       45.55      4.78 o 
  -3   9   3       55.78       61.21      8.24 o 
  -2   9   3       38.14       41.74      1.16 o 
  -1   9   3       44.04       38.58      1.83 o 
   0   9   3        7.27        5.38      0.99 o 
   1   9   3       20.20       25.14      1.48 o 
   2   9   3       31.31       32.01      2.03 o 
   3   9   3      297.36      292.67      5.55 o 
   4   9   3       67.44       55.17      4.10 o 
   5   9   3       30.03       25.70      3.38 o 
   6   9   3       23.25       21.38      2.96 o 
   7   9   3        0.00       -0.66      1.25 o 
   8   9   3        0.26       -0.04      1.22 o 
   9   9   3        1.63        8.26      5.06 o 
  -9  10   3        0.53       -0.44      5.78 o 
  -8  10   3       12.80       12.43      5.48 o 
  -7  10   3        8.29        7.49      4.80 o 
  -6  10   3       13.13        9.40      4.54 o 
  -5  10   3        1.78        2.72      4.99 o 
  -4  10   3       59.59       58.17      8.51 o 
  -3  10   3      104.77       95.50      2.30 o 
  -2  10   3      113.41      115.56      2.55 o 
  -1  10   3      162.18      165.80      2.64 o 
   0  10   3        0.22       -0.04      0.82 o 
   1  10   3       30.27       30.31      1.68 o 
   2  10   3       13.48       17.32      1.73 o 
   3  10   3        2.15        5.22      1.40 o 
   4  10   3        6.52        2.57      1.68 o 
   5  10   3        6.20        7.29      1.10 o 
   6  10   3        0.85        1.67      0.87 o 
   7  10   3        0.23       -0.54      2.08 o 
   8  10   3        8.49        1.95      5.47 o 
  -8  11   3        1.91       -2.23      4.88 o 
  -7  11   3        0.04       -2.16      4.44 o 
  -6  11   3        5.04       11.63      6.18 o 
  -5  11   3        1.21        1.44      4.58 o 
  -4  11   3      112.30      142.03     11.59 o 
  -3  11   3       84.83       81.30      2.72 o 
  -2  11   3       75.21       78.32      2.00 o 
  -1  11   3       35.50       37.29      1.90 o 
   0  11   3        5.21        7.97      1.10 o 
   1  11   3      289.84      286.57      3.84 o 
   2  11   3      112.35      117.58      2.85 o 
   3  11   3        9.02        8.37      1.85 o 
   4  11   3       24.74       34.28      2.07 o 
   5  11   3        5.04        4.46      1.46 o 
   6  11   3        4.17        1.51      1.39 o 
   7  11   3        2.18        2.45      1.66 o 
   8  11   3        0.00        5.70      5.23 o 
  -8  12   3        0.35       -1.31      6.17 o 
  -7  12   3        0.17        0.25      5.48 o 
  -6  12   3        0.20       -1.31      4.66 o 
  -5  12   3        5.98        8.89      5.13 o 
  -4  12   3        2.44        5.15      3.85 o 
  -3  12   3       87.75       84.55      4.32 o 
  -2  12   3       37.87       38.93      1.37 o 
  -1  12   3       31.96       34.76      2.08 o 
   0  12   3       54.98       58.13      1.89 o 
   1  12   3       63.22       60.44      1.97 o 
   2  12   3       26.25       25.87      1.62 o 
   3  12   3        4.37        5.58      1.87 o 
   4  12   3        7.13        3.09      1.49 o 
   5  12   3       25.17       27.03      3.67 o 
   6  12   3        0.28       -0.85      1.49 o 
   7  12   3        0.64        9.12      7.52 o 
  -7  13   3        0.70        6.46      6.20 o 
  -6  13   3        2.72        3.53      4.50 o 
  -5  13   3        1.47        2.37      5.03 o 
  -4  13   3       12.07       13.90      4.26 o 
  -3  13   3       11.11       14.71      0.78 o 
  -2  13   3       11.61       15.69      1.07 o 
  -1  13   3       18.96       18.73      1.46 o 
   0  13   3       81.45       81.96      2.07 o 
   1  13   3       38.38       38.12      2.03 o 
   2  13   3        0.40        0.71      1.11 o 
   3  13   3        4.40        4.89      1.46 o 
   4  13   3        8.04        7.51      1.64 o 
   5  13   3        9.61        4.22      1.37 o 
   6  13   3        0.38       -1.28      5.07 o 
  -6  14   3        0.94       -1.79      6.55 o 
  -5  14   3        4.15        1.50      3.87 o 
  -4  14   3        2.28       -0.18      5.59 o 
  -3  14   3        0.50       -2.22      2.31 o 
  -2  14   3       14.96       17.23      1.24 o 
  -1  14   3        0.04        0.04      0.98 o 
   0  14   3       35.59       35.88      2.00 o 
   1  14   3        5.33        3.74      1.38 o 
   2  14   3        0.28       -1.18      1.18 o 
   3  14   3        9.60        6.12      1.78 o 
   4  14   3        2.71        2.64      1.02 o 
   5  14   3        0.98        4.26      4.33 o 
   6  14   3        0.35       -0.76      8.13 o 
  -5  15   3        4.93       33.28     13.90 o 
  -4  15   3       11.21       16.21      3.18 o 
  -3  15   3        0.37        2.91      2.95 o 
  -2  15   3       33.46       28.76      1.97 o 
  -1  15   3        6.92        2.76      1.17 o 
   0  15   3       15.20       15.90      1.96 o 
   1  15   3        6.59        8.26      2.00 o 
   2  15   3        2.19        1.19      1.53 o 
   3  15   3        2.64        3.36      2.01 o 
   4  15   3        3.53        4.91      4.56 o 
   5  15   3        0.94        0.81      3.90 o 
  -4  16   3        4.86        6.15      4.27 o 
  -3  16   3        3.23        2.45      2.47 o 
  -2  16   3        0.27        0.82      1.98 o 
  -1  16   3        0.59        0.29      0.90 o 
   0  16   3        0.74        0.69      1.03 o 
   1  16   3        6.23        7.65      2.01 o 
   2  16   3        4.79        3.93      2.24 o 
   3  16   3        0.43        0.51      1.62 o 
   4  16   3        1.07        5.00      5.15 o 
  -2  17   3        0.13       -0.10      2.55 o 
  -1  17   3        0.93        0.14      1.89 o 
   0  17   3        0.07        2.26      1.53 o 
   1  17   3        1.18        3.77      1.70 o 
   2  17   3        1.87        6.32      4.11 o 
 -11   0   4        1.35       -1.45      3.78 o 
 -10   0   4        2.78        1.05      3.68 o 
  -9   0   4        1.49        3.28      3.09 o 
  -8   0   4      148.77      146.90      7.25 o 
  -7   0   4       23.99       26.14      4.15 o 
  -6   0   4        1.09        2.47      1.80 o 
  -5   0   4      206.36      199.44      4.08 o 
  -4   0   4      119.13      101.78      2.93 o 
  -3   0   4       12.46       10.58      1.43 o 
  -2   0   4       25.64       40.53      2.02 o 
  -1   0   4       20.05       14.87      1.83 o 
   0   0   4     4056.50     3787.52     54.69 o 
   1   0   4     5108.77     4924.63     73.56 o 
   2   0   4        0.85        4.42      2.27 o 
   3   0   4      127.78      171.45      4.32 o 
   4   0   4       99.66       78.11      4.41 o 
   5   0   4       51.85       59.09      4.83 o 
   6   0   4      126.26      103.02      4.41 o 
   7   0   4      111.18      111.25      6.43 o 
   8   0   4       93.11      101.61      4.99 o 
   9   0   4        1.94        5.06      3.08 o 
  10   0   4        2.41       19.45      4.94 o 
 -11   1   4        0.06        2.65      2.32 o 
 -10   1   4        0.71       -0.42      1.68 o 
  -9   1   4       24.37       27.56      2.02 o 
  -8   1   4      159.14      148.22      3.44 o 
  -7   1   4      204.38      209.47      3.82 o 
  -6   1   4       66.08       73.50      2.53 o 
  -5   1   4        3.64        5.81      1.22 o 
  -4   1   4       10.82       18.62      1.02 o 
  -3   1   4        0.52       -0.81      1.03 o 
  -2   1   4     1589.68     1510.68     11.45 o 
  -1   1   4      480.03      498.50      4.85 o 
   0   1   4        0.08        0.14      1.51 o 
   1   1   4     2913.59     2633.21     29.76 o 
   2   1   4       17.51       29.32      2.30 o 
   3   1   4       70.77       73.58      2.57 o 
   4   1   4      332.39      334.51      5.29 o 
   5   1   4      756.21      767.14      9.94 o 
   6   1   4        7.61        4.91      2.31 o 
   7   1   4      105.32       98.95      3.37 o 
   8   1   4        4.62        4.71      2.63 o 
   9   1   4        1.39       -0.87      4.06 o 
  10   1   4        3.20        7.12      2.38 o 
 -11   2   4        2.86        2.74      2.17 o 
 -10   2   4        1.79        0.41      1.89 o 
  -9   2   4        0.73        1.03      1.35 o 
  -8   2   4       48.65       47.36      2.17 o 
  -7   2   4       37.81       42.25      2.59 o 
  -6   2   4       45.77       45.27      1.68 o 
  -5   2   4       49.96       48.88      1.60 o 
  -4   2   4        3.73        2.33      0.90 o 
  -3   2   4      171.41      173.91      1.70 o 
  -2   2   4      148.77      168.43      1.97 o 
  -1   2   4      334.99      370.69      3.93 o 
   0   2   4      677.43      598.38      6.99 o 
   1   2   4       17.20       35.50      2.99 o 
   2   2   4      316.59      275.44      4.51 o 
   3   2   4      559.74      565.70      6.17 o 
   4   2   4      425.55      371.60      5.92 o 
   5   2   4       34.86       39.53      3.21 o 
   6   2   4       71.95       66.14      2.80 o 
   7   2   4       30.52       28.64      2.52 o 
   8   2   4        0.67        1.16      2.97 o 
   9   2   4        0.02        1.74      2.54 o 
  10   2   4        6.40        9.88      3.83 o 
 -11   3   4       30.43       37.42      8.39 o 
 -10   3   4       13.90        9.60      1.87 o 
  -9   3   4        6.28        3.87      1.97 o 
  -8   3   4        9.54        5.82      2.07 o 
  -7   3   4      120.49      118.98      3.38 o 
  -6   3   4       39.72       51.02      2.19 o 
  -5   3   4      120.02      123.98      2.50 o 
  -4   3   4      649.48      678.17      8.08 o 
  -3   3   4      294.79      324.90      4.67 o 
  -2   3   4      306.96      306.02      2.60 o 
  -1   3   4       71.53       61.28      1.75 o 
   0   3   4      340.47      307.22      3.67 o 
   1   3   4     3000.05     2858.85     29.40 o 
   2   3   4      284.24      242.29      3.93 o 
   3   3   4      541.77      570.67     10.45 o 
   4   3   4       11.46       18.67      2.07 o 
   5   3   4       21.84       20.69      1.89 o 
   6   3   4       34.55       34.29      3.19 o 
   7   3   4       67.33       71.51      3.17 o 
   8   3   4       11.03       13.02      2.33 o 
   9   3   4        0.45       -0.50      2.29 o 
  10   3   4        2.29        6.95      2.43 o 
 -11   4   4        0.95        8.20      7.03 o 
 -10   4   4        0.14       -1.11      2.53 o 
  -9   4   4       14.89       16.01      2.49 o 
  -8   4   4        0.99        0.81      1.20 o 
  -7   4   4       52.27       59.35      2.24 o 
  -6   4   4        3.51        4.97      1.08 o 
  -5   4   4       55.61       57.40      1.02 o 
  -4   4   4       77.10       79.25      1.63 o 
  -3   4   4        0.05        2.67      2.42 o 
  -2   4   4        0.04        1.47      0.59 o 
  -1   4   4      135.11      127.47      1.95 o 
   0   4   4      625.25      585.04      5.74 o 
   1   4   4       90.38      107.05      2.45 o 
   2   4   4       28.19       35.68      2.20 o 
   3   4   4      262.54      275.67      6.46 o 
   4   4   4       16.00       22.77      1.71 o 
   5   4   4        0.12       -0.85      1.48 o 
   6   4   4       22.53       30.26      3.26 o 
   7   4   4        2.16        2.66      2.58 o 
   8   4   4       10.31        8.68      2.21 o 
   9   4   4        0.65        0.70      2.38 o 
  10   4   4        0.43        3.06      2.55 o 
 -10   5   4        2.55        3.01      4.48 o 
  -9   5   4       24.26       21.79      0.91 o 
  -8   5   4       27.83       27.68      0.94 o 
  -7   5   4       14.57       15.02      1.11 o 
  -6   5   4      212.48      194.99      3.80 o 
  -5   5   4       71.80       80.34      5.46 o 
  -4   5   4      119.84      150.44      5.13 o 
  -3   5   4      190.42      176.17      4.39 o 
  -2   5   4       51.58       52.87      3.23 o 
  -1   5   4     1200.09     1175.78     10.50 o 
   0   5   4      329.03      318.43      3.45 o 
   1   5   4      700.86      750.14      7.46 o 
   2   5   4       20.81       19.32      1.65 o 
   3   5   4      905.34      864.21     11.47 o 
   4   5   4      123.61      113.63      4.44 o 
   5   5   4       33.34       38.74      2.99 o 
   6   5   4      107.05      109.46      2.99 o 
   7   5   4        0.36        1.05      2.22 o 
   8   5   4       22.45       20.74      4.11 o 
   9   5   4        8.48        6.48      2.72 o 
 -10   6   4        3.22        4.49      4.19 o 
  -9   6   4        7.74        4.05      4.97 o 
  -8   6   4       28.64       27.28      2.75 o 
  -7   6   4       51.82       58.66      6.58 o 
  -6   6   4      252.77      262.65      8.30 o 
  -5   6   4        1.47        2.44      3.82 o 
  -4   6   4        1.17        4.89      2.99 o 
  -3   6   4      138.06      161.70      4.32 o 
  -2   6   4       28.88       57.22      1.19 o 
  -1   6   4      429.59      446.71      4.54 o 
   0   6   4      120.78      135.78      2.73 o 
   1   6   4      550.26      543.90      5.72 o 
   2   6   4       28.27       35.36      1.69 o 
   3   6   4      108.61      116.76      3.65 o 
   4   6   4       32.35       33.46      1.97 o 
   5   6   4        0.93        0.96      1.38 o 
   6   6   4        0.20       -0.55      1.79 o 
   7   6   4        5.39        5.28      1.88 o 
   8   6   4        8.09       10.36      1.90 o 
   9   6   4        4.03        2.18      1.91 o 
 -10   7   4        3.42        2.26      4.28 o 
  -9   7   4        2.23        0.23      3.67 o 
  -8   7   4        0.67       -1.32      3.80 o 
  -7   7   4       37.24       43.93      5.37 o 
  -6   7   4       51.05       61.09      8.72 o 
  -5   7   4        3.74        1.89      4.38 o 
  -4   7   4       14.65        6.14      3.94 o 
  -3   7   4      190.68      187.09      5.33 o 
  -2   7   4        2.26        2.09      0.56 o 
  -1   7   4     1101.57     1189.91     10.30 o 
   0   7   4      325.45      333.42      4.23 o 
   1   7   4       47.44       40.77      1.72 o 
   2   7   4      220.16      258.97      4.35 o 
   3   7   4       43.64       39.30      1.72 o 
   4   7   4       29.90       28.41      2.02 o 
   5   7   4        2.04        0.61      1.66 o 
   6   7   4        8.46        9.70      1.98 o 
   7   7   4        8.60        4.62      2.06 o 
   8   7   4       10.30        9.34      1.82 o 
   9   7   4        3.09        4.10      1.75 o 
 -10   8   4        2.15        2.42      4.61 o 
  -9   8   4        0.96        7.10      4.78 o 
  -8   8   4       18.75       17.90      5.02 o 
  -7   8   4        6.39        7.43      4.39 o 
  -6   8   4       80.95       86.45      6.33 o 
  -5   8   4       39.93       47.98      5.24 o 
  -4   8   4      146.54      146.44      7.77 o 
  -3   8   4       41.78       48.81      3.85 o 
  -2   8   4       26.48       28.57      2.53 o 
  -1   8   4       86.04       78.62      1.48 o 
   0   8   4        3.67        5.95      1.18 o 
   1   8   4       45.63       54.00      2.14 o 
   2   8   4       64.26       63.37      2.25 o 
   3   8   4       59.18       62.65      1.76 o 
   4   8   4        0.62        1.47      1.37 o 
   5   8   4       27.63       21.51      2.77 o 
   6   8   4        6.81        8.26      1.64 o 
   7   8   4       14.81       13.80      1.75 o 
   8   8   4        6.35        9.34      2.18 o 
   9   8   4        0.94        0.73      2.34 o 
  -9   9   4        7.71        4.31      5.05 o 
  -8   9   4       11.84       12.71      5.21 o 
  -7   9   4        0.33        1.67      6.05 o 
  -6   9   4       14.89       15.90      4.69 o 
  -5   9   4       74.67       82.97      8.92 o 
  -4   9   4       51.38       62.33      5.11 o 
  -3   9   4      308.76      352.48      6.01 o 
  -2   9   4        3.27        4.22      1.09 o 
  -1   9   4        2.29        2.23      1.17 o 
   0   9   4      126.72      126.11      2.24 o 
   1   9   4        1.27        2.07      1.53 o 
   2   9   4       16.54       21.79      1.92 o 
   3   9   4       12.18       12.05      1.85 o 
   4   9   4       76.07       75.03      3.26 o 
   5   9   4        4.50        6.69      1.57 o 
   6   9   4       30.20       29.26      2.75 o 
   7   9   4       30.98       31.44      5.21 o 
   8   9   4        1.70       -0.20      1.27 o 
  -9  10   4        0.10        3.23      6.22 o 
  -8  10   4        0.44       -0.88      6.29 o 
  -7  10   4        9.30       10.42      4.90 o 
  -6  10   4        0.32        6.45      4.30 o 
  -5  10   4       35.09       31.26      5.31 o 
  -4  10   4       40.73       53.27      8.83 o 
  -3  10   4        0.05       -0.07      1.31 o 
  -2  10   4       46.53       49.40      1.31 o 
  -1  10   4        6.30        3.73      0.96 o 
   0  10   4       38.40       43.09      1.70 o 
   1  10   4       12.12       12.44      1.77 o 
   2  10   4      147.93      146.12      4.16 o 
   3  10   4      155.22      155.35      5.84 o 
   4  10   4       64.10       60.75      2.01 o 
   5  10   4       36.65       39.05      2.05 o 
   6  10   4        0.08        1.29      1.63 o 
   7  10   4        9.53       10.43      2.52 o 
   8  10   4        0.78       -0.02      2.58 o 
  -8  11   4        0.14        3.17      4.90 o 
  -7  11   4        0.00        3.32      4.50 o 
  -6  11   4       15.70       22.79      6.24 o 
  -5  11   4       53.78       44.68      6.47 o 
  -4  11   4        6.23        6.83      4.15 o 
  -3  11   4        0.35        0.66      0.46 o 
  -2  11   4        2.07        1.85      1.05 o 
  -1  11   4        9.05        8.18      1.13 o 
   0  11   4        5.88        3.90      1.22 o 
   1  11   4       38.07       42.38      2.51 o 
   2  11   4      202.66      207.59      4.54 o 
   3  11   4       52.49       55.81      2.32 o 
   4  11   4        2.48        2.99      2.55 o 
   5  11   4       16.57       15.10      3.17 o 
   6  11   4        1.02        0.65      0.93 o 
   7  11   4        0.78       -0.05      1.65 o 
  -8  12   4        0.06       -0.76      4.78 o 
  -7  12   4        0.01       -2.57      5.66 o 
  -6  12   4        0.93        2.54      5.37 o 
  -5  12   4        5.35       -0.96      6.19 o 
  -4  12   4        0.05        0.60      2.73 o 
  -3  12   4       62.54       55.33      2.77 o 
  -2  12   4      101.98       91.51      4.28 o 
  -1  12   4       40.25       38.25      1.70 o 
   0  12   4       91.79      103.26      2.24 o 
   1  12   4       39.57       41.33      2.52 o 
   2  12   4       24.90       25.14      2.27 o 
   3  12   4        0.00        1.94      1.60 o 
   4  12   4        4.64        4.52      1.72 o 
   5  12   4       32.78       33.45      3.29 o 
   6  12   4        1.82        1.18      1.76 o 
   7  12   4        0.02       -0.50      7.63 o 
  -7  13   4        1.65        5.29      6.80 o 
  -6  13   4        2.07        7.45      5.34 o 
  -5  13   4        2.17        0.33      4.35 o 
  -4  13   4        0.58        1.30      2.75 o 
  -3  13   4       19.99       21.96      2.28 o 
  -2  13   4        0.28       -0.13      0.90 o 
  -1  13   4       42.86       44.04      2.21 o 
   0  13   4       44.16       50.13      1.91 o 
   1  13   4        6.73        4.68      1.48 o 
   2  13   4        6.51        9.21      1.70 o 
   3  13   4        4.01        4.25      1.55 o 
   4  13   4       18.97       17.53      2.94 o 
   5  13   4        2.67       -1.72      1.96 o 
   6  13   4        0.06       -0.02      2.55 o 
  -6  14   4        0.67        7.57      7.40 o 
  -5  14   4        0.37       -6.20      6.20 o 
  -4  14   4        2.15        2.58      3.20 o 
  -3  14   4       15.29       18.10      2.94 o 
  -2  14   4       45.09       42.77      1.27 o 
  -1  14   4       65.76       65.40      2.35 o 
   0  14   4       56.15       54.79      1.98 o 
   1  14   4        2.09        0.95      1.54 o 
   2  14   4        0.40        1.25      1.26 o 
   3  14   4        0.01        0.54      1.30 o 
   4  14   4        0.85        0.49      1.12 o 
   5  14   4        0.68        4.70      3.09 o 
  -5  15   4        8.22        5.21      3.87 o 
  -4  15   4        0.19        3.58      4.23 o 
  -3  15   4        7.00        2.40      4.45 o 
  -2  15   4        5.28        8.83      2.49 o 
  -1  15   4        0.41       -0.99      1.41 o 
   0  15   4        1.53        1.65      1.65 o 
   1  15   4        1.36        2.27      1.52 o 
   2  15   4        0.00       -1.06      1.60 o 
   3  15   4        0.03        1.02      1.93 o 
   4  15   4        4.67        5.01      1.43 o 
  -4  16   4        9.14        7.80      4.06 o 
  -3  16   4        9.63       10.89      2.87 o 
  -2  16   4        3.52        4.92      3.23 o 
  -1  16   4        0.15        1.92      1.81 o 
   0  16   4        0.18       -0.14      1.62 o 
   1  16   4        5.09        5.57      1.68 o 
   2  16   4        1.25        1.24      1.90 o 
   3  16   4        5.58        5.61      1.47 o 
  -2  17   4        1.75        1.37      2.18 o 
  -1  17   4        1.55        3.08      2.09 o 
   0  17   4        0.09       -0.19      1.74 o 
   1  17   4        0.74        1.29      2.50 o 
 -11   1   5        3.92        1.52      1.87 o 
 -10   1   5       19.99        8.28      3.52 o 
  -9   1   5        8.57        6.16      1.79 o 
  -8   1   5       14.40       11.98      2.12 o 
  -7   1   5       15.54       19.14      1.89 o 
  -6   1   5      232.31      230.69      3.98 o 
  -5   1   5      103.14      111.41      1.95 o 
  -4   1   5      445.27      425.40      3.38 o 
  -3   1   5      421.71      440.67      4.10 o 
  -2   1   5       28.73       36.55      1.14 o 
  -1   1   5      740.02      781.45      6.79 o 
   0   1   5      779.77      747.39      7.27 o 
   1   1   5       69.20       75.95      2.46 o 
   2   1   5      250.52      226.54      4.12 o 
   3   1   5      322.59      323.69      5.58 o 
   4   1   5       60.81       67.24      2.51 o 
   5   1   5       29.50       27.55      2.77 o 
   6   1   5       30.84       33.34      2.95 o 
   7   1   5        7.94       10.59      2.63 o 
   8   1   5        2.23        4.17      2.17 o 
   9   1   5       11.96       16.87      3.06 o 
  10   1   5        0.14        6.69      4.79 o 
 -11   2   5        0.07        3.43      2.03 o 
 -10   2   5        6.53        3.87      1.89 o 
  -9   2   5        0.89       -0.20      1.19 o 
  -8   2   5        1.24        2.01      1.34 o 
  -7   2   5       86.94       86.57      1.79 o 
  -6   2   5        5.55        5.52      1.05 o 
  -5   2   5       33.47       36.12      1.97 o 
  -4   2   5        4.35        3.98      0.74 o 
  -3   2   5       52.39       61.88      1.61 o 
  -2   2   5     1430.04     1381.59      9.35 o 
  -1   2   5     1126.03     1143.24      9.53 o 
   0   2   5        2.44        2.18      1.40 o 
   1   2   5       66.77       77.65      2.71 o 
   2   2   5      146.94      146.10      2.98 o 
   3   2   5      145.11      133.14      3.77 o 
   4   2   5      109.03      118.97      2.88 o 
   5   2   5       42.67       46.71      2.42 o 
   6   2   5      110.97      116.09      3.55 o 
   7   2   5       37.29       39.97      3.21 o 
   8   2   5        0.40       -1.35      2.06 o 
   9   2   5        2.96        7.87      2.61 o 
  10   2   5        3.17        5.77      4.45 o 
 -11   3   5        0.73       -1.79      2.58 o 
 -10   3   5        0.35        0.52      1.03 o 
  -9   3   5        5.66        6.75      1.13 o 
  -8   3   5       19.28       20.18      1.33 o 
  -7   3   5       57.06       57.51      1.45 o 
  -6   3   5        1.91        2.51      0.70 o 
  -5   3   5      104.57      102.13      2.29 o 
  -4   3   5       14.83       13.79      1.54 o 
  -3   3   5      923.45      976.75      6.98 o 
  -2   3   5      203.88      225.88      2.35 o 
  -1   3   5      995.29      946.86      7.95 o 
   0   3   5       24.84       27.12      1.90 o 
   1   3   5     1022.68      991.53      9.84 o 
   2   3   5       45.15       40.93      2.23 o 
   3   3   5     1700.34     1769.87     18.27 o 
   4   3   5       29.12       35.00      2.40 o 
   5   3   5        7.61        6.44      2.28 o 
   6   3   5       71.95       81.42      3.10 o 
   7   3   5       59.50       63.85      3.09 o 
   8   3   5       31.50       35.41      3.89 o 
   9   3   5        1.22        0.50      2.00 o 
 -10   4   5        5.21        4.67      1.61 o 
  -9   4   5        1.73        1.38      0.72 o 
  -8   4   5        9.92        7.86      0.87 o 
  -7   4   5       52.67       60.56      1.95 o 
  -6   4   5       86.66       88.17      1.54 o 
  -5   4   5        0.24        0.36      0.34 o 
  -4   4   5       43.09       63.03      2.62 o 
  -3   4   5        9.63       10.66      0.68 o 
  -2   4   5      602.85      647.94      5.53 o 
  -1   4   5       26.39       29.90      1.55 o 
   0   4   5      294.78      283.71      3.52 o 
   1   4   5        1.30        1.82      1.22 o 
   2   4   5      181.07      168.77      2.96 o 
   3   4   5       44.55       40.43      2.61 o 
   4   4   5       24.69       18.31      2.03 o 
   5   4   5        0.69        1.51      2.57 o 
   6   4   5        1.64        1.95      1.78 o 
   7   4   5      105.53      119.71      3.57 o 
   8   4   5        5.11        6.13      2.07 o 
   9   4   5       11.91       12.11      2.78 o 
 -10   5   5        4.85        5.02      5.03 o 
  -9   5   5        5.41        4.88      1.45 o 
  -8   5   5        0.00        0.54      0.91 o 
  -7   5   5       10.26        9.79      0.69 o 
  -6   5   5        7.24        8.54      2.72 o 
  -5   5   5       49.43       48.82      4.77 o 
  -4   5   5       11.64       20.91      2.06 o 
  -3   5   5       22.10       30.33      1.33 o 
  -2   5   5       97.14      102.66      2.39 o 
  -1   5   5       71.71       82.57      1.84 o 
   0   5   5       66.76       72.90      2.24 o 
   1   5   5      326.20      370.18      5.88 o 
   2   5   5       96.54       85.02      2.27 o 
   3   5   5       47.29       47.61      2.85 o 
   4   5   5      172.07      170.84      3.68 o 
   5   5   5       16.96       17.39      1.93 o 
   6   5   5       51.26       62.12      5.77 o 
   7   5   5       29.44       33.78      3.50 o 
   8   5   5        3.22        0.03      2.27 o 
   9   5   5        0.00        0.14      1.91 o 
 -10   6   5        0.10       -1.26      6.73 o 
  -9   6   5       15.86       17.12      8.01 o 
  -8   6   5       34.17       43.22      6.06 o 
  -7   6   5       29.54       30.69      5.77 o 
  -6   6   5      156.92      159.64      6.69 o 
  -5   6   5        0.40        2.53      5.68 o 
  -4   6   5        8.31       13.92      3.41 o 
  -3   6   5       16.34       12.71      1.07 o 
  -2   6   5      345.10      372.41      3.60 o 
  -1   6   5      988.86     1036.74     10.06 o 
   0   6   5       52.47       53.78      2.06 o 
   1   6   5       53.60       49.77      1.59 o 
   2   6   5        5.78        6.92      1.35 o 
   3   6   5        0.03        2.06      1.41 o 
   4   6   5       36.51       45.33      3.69 o 
   5   6   5        0.00        1.36      1.83 o 
   6   6   5       14.14       12.47      2.38 o 
   7   6   5       45.60       51.43      2.65 o 
   8   6   5        0.96        1.28      1.96 o 
   9   6   5        0.03        1.21      1.76 o 
 -10   7   5        1.14       -2.25      5.20 o 
  -9   7   5        0.02        0.83      4.63 o 
  -8   7   5        0.05        1.84      4.66 o 
  -7   7   5       25.78       18.00      4.55 o 
  -6   7   5       29.26       24.18      4.69 o 
  -5   7   5       13.12       10.33      4.87 o 
  -4   7   5       40.54       33.54      2.73 o 
  -3   7   5       15.91       17.43      0.62 o 
  -2   7   5      841.71      834.86      7.53 o 
  -1   7   5      313.99      349.58      3.81 o 
   0   7   5       29.11       21.85      1.92 o 
   1   7   5       13.10       13.19      1.38 o 
   2   7   5       60.77       71.34      2.19 o 
   3   7   5       30.11       30.59      3.40 o 
   4   7   5      179.31      164.18      3.23 o 
   5   7   5      153.59      148.54      4.79 o 
   6   7   5       45.46       39.75      5.18 o 
   7   7   5        2.92        5.10      2.24 o 
   8   7   5        0.14        0.29      1.76 o 
   9   7   5        2.20        2.20      1.70 o 
  -9   8   5        0.04        0.01      3.65 o 
  -8   8   5        5.47        2.65      4.14 o 
  -7   8   5       25.09       29.22      4.95 o 
  -6   8   5        2.53        4.91      4.13 o 
  -5   8   5       65.31       72.14      5.49 o 
  -4   8   5      132.63      114.63      4.00 o 
  -3   8   5        2.21        0.83      1.10 o 
  -2   8   5      100.69      113.63      1.64 o 
  -1   8   5      111.63      107.96      2.14 o 
   0   8   5       22.69       26.87      1.88 o 
   1   8   5       51.02       66.39      2.59 o 
   2   8   5      222.38      226.41      3.61 o 
   3   8   5        0.42        2.75      1.19 o 
   4   8   5        0.22        0.63      1.48 o 
   5   8   5        0.18        0.65      1.29 o 
   6   8   5        0.31        1.23      1.65 o 
   7   8   5        0.97        3.30      6.12 o 
   8   8   5        3.19        3.96      2.20 o 
  -9   9   5        0.00        7.66      4.95 o 
  -8   9   5       13.88        9.72      4.86 o 
  -7   9   5       18.83       16.85      4.84 o 
  -6   9   5        1.25       -0.67      4.72 o 
  -5   9   5       21.18       14.43      4.40 o 
  -4   9   5        8.61        7.94      2.62 o 
  -3   9   5       34.45       49.36      2.92 o 
  -2   9   5       93.86       84.19      2.41 o 
  -1   9   5       20.96       29.09      1.59 o 
   0   9   5        7.21        5.82      1.61 o 
   1   9   5       66.31       73.59      2.82 o 
   2   9   5       25.53       25.58      1.62 o 
   3   9   5      104.27      108.58      2.61 o 
   4   9   5       89.14       87.93      2.44 o 
   5   9   5       64.74       60.64      2.18 o 
   6   9   5        3.62        2.19      1.44 o 
   7   9   5       31.60       31.68      6.49 o 
   8   9   5       17.29       14.86      3.76 o 
  -9  10   5        0.88        4.12      6.20 o 
  -8  10   5        0.20        0.73      5.42 o 
  -7  10   5        0.16        0.19      6.90 o 
  -6  10   5        7.21        8.93      5.36 o 
  -5  10   5       53.75       54.56      6.75 o 
  -4  10   5      216.92      212.25      6.14 o 
  -3  10   5        7.34        9.77      1.12 o 
  -2  10   5       38.77       42.02      2.63 o 
  -1  10   5       54.72       54.71      1.44 o 
   0  10   5        0.00        0.65      1.28 o 
   1  10   5       62.03       65.45      2.89 o 
   2  10   5        0.80        1.29      1.97 o 
   3  10   5        7.91       10.65      1.79 o 
   4  10   5        8.06        9.88      1.55 o 
   5  10   5        4.63        1.23      1.38 o 
   6  10   5        0.03        0.25      1.06 o 
   7  10   5        5.14        3.44      1.73 o 
   8  10   5        3.12        4.41      2.53 o 
  -8  11   5        0.14        2.05      8.30 o 
  -7  11   5        0.88        2.00      4.40 o 
  -6  11   5        0.03        1.73      4.06 o 
  -5  11   5       24.59       24.97      5.70 o 
  -4  11   5        0.00       -2.00      2.55 o 
  -3  11   5       15.78       14.67      0.70 o 
  -2  11   5        4.38        3.35      0.88 o 
  -1  11   5        0.70        0.49      1.03 o 
   0  11   5       10.64       12.87      1.74 o 
   1  11   5        1.33        2.60      1.84 o 
   2  11   5        1.36        2.59      1.70 o 
   3  11   5        1.83        1.94      1.87 o 
   4  11   5        0.48        2.16      1.98 o 
   5  11   5        7.73        5.25      1.30 o 
   6  11   5        0.02        0.45      1.14 o 
   7  11   5        6.23        2.75      1.21 o 
  -8  12   5        3.70        5.34      5.36 o 
  -7  12   5        0.33        4.47      6.21 o 
  -6  12   5        2.37        6.59      4.67 o 
  -5  12   5        5.05        8.05      3.11 o 
  -4  12   5       44.99       47.08      8.23 o 
  -3  12   5        0.37       -0.19      0.61 o 
  -2  12   5        3.24        4.19      0.84 o 
  -1  12   5        9.18        7.61      1.33 o 
   0  12   5       12.09       12.87      2.12 o 
   1  12   5       13.27       12.31      2.40 o 
   2  12   5       15.13       12.71      1.69 o 
   3  12   5        8.00       10.20      2.63 o 
   4  12   5        0.97       -0.81      2.11 o 
   5  12   5        0.33       -1.00      1.89 o 
   6  12   5        3.45        2.20      3.04 o 
   7  12   5        7.75        2.86      2.35 o 
  -7  13   5        0.34       -0.45      3.26 o 
  -6  13   5        0.05        2.41      3.15 o 
  -5  13   5        0.47        4.66      3.76 o 
  -4  13   5        5.49        4.01      2.82 o 
  -3  13   5       10.82        6.63      0.92 o 
  -2  13   5        0.03       -0.48      0.80 o 
  -1  13   5        0.17       -0.09      1.01 o 
   0  13   5       26.27       30.18      2.22 o 
   1  13   5        0.02        0.18      1.46 o 
   2  13   5       65.89       71.44      2.90 o 
   3  13   5       41.64       35.96      2.29 o 
   4  13   5        6.99        6.81      2.02 o 
   5  13   5        0.03        1.40      2.40 o 
   6  13   5        0.19       -2.27      2.58 o 
  -6  14   5        1.33        3.71      3.89 o 
  -5  14   5        1.85        1.74      4.42 o 
  -4  14   5        1.20        1.28      2.65 o 
  -3  14   5       12.24       12.27      3.17 o 
  -2  14   5       35.27       38.42      1.31 o 
  -1  14   5        6.31        4.22      1.06 o 
   0  14   5       12.62       15.26      1.55 o 
   1  14   5       25.15       28.13      2.36 o 
   2  14   5        2.82        3.42      1.55 o 
   3  14   5        3.39        0.98      1.29 o 
   4  14   5        0.63        3.37      1.62 o 
   5  14   5        0.37        1.63      2.25 o 
  -5  15   5        0.54        3.69      4.14 o 
  -4  15   5        0.00       -3.09      5.09 o 
  -3  15   5        6.41        4.74      2.71 o 
  -2  15   5        7.08        7.07      2.47 o 
  -1  15   5        0.00        0.26      0.98 o 
   0  15   5        1.06        0.70      1.19 o 
   1  15   5        2.37        0.85      1.38 o 
   2  15   5        4.95        5.42      1.99 o 
   3  15   5        3.32        3.34      1.61 o 
   4  15   5        4.00        3.64      1.58 o 
  -4  16   5        3.35        6.17      3.08 o 
  -3  16   5       10.20        8.66      4.27 o 
  -2  16   5       23.99       28.53      3.46 o 
  -1  16   5        0.20        1.51      3.03 o 
   0  16   5        1.18        1.68      2.79 o 
   1  16   5        0.32        2.54      1.52 o 
   2  16   5        1.91        6.86      4.49 o 
 -11   0   6        0.14        1.71      1.59 o 
 -10   0   6        0.01        1.66      1.53 o 
  -9   0   6       24.27       16.10      4.36 o 
  -8   0   6       99.49      109.08      3.02 o 
  -7   0   6        6.60        8.20      1.44 o 
  -6   0   6       29.63       28.26      1.70 o 
  -5   0   6      373.99      373.78      5.80 o 
  -4   0   6     2295.17     2336.17     33.33 o 
  -3   0   6      135.69      143.21      2.72 o 
  -2   0   6      882.79      981.39     15.92 o 
  -1   0   6      690.23      662.19     11.19 o 
   0   0   6     2157.74     2178.03     29.08 o 
   1   0   6       36.13       31.38      2.72 o 
   2   0   6     1298.25     1494.66     43.56 o 
   3   0   6       68.88       61.40      3.26 o 
   4   0   6      267.92      219.66      8.59 o 
   5   0   6      640.70      663.62     12.24 o 
   6   0   6       56.54       58.43      9.87 o 
   7   0   6      136.97      168.38      6.29 o 
   8   0   6        2.43       -2.42     10.25 o 
   9   0   6       17.49       25.25      4.32 o 
 -11   1   6        1.62       -0.05      1.28 o 
 -10   1   6        8.21        6.34      1.30 o 
  -9   1   6        3.77        2.13      1.07 o 
  -8   1   6       32.07       34.32      3.39 o 
  -7   1   6       84.94       99.31      1.82 o 
  -6   1   6        2.35        4.25      0.97 o 
  -5   1   6       68.24       61.39      1.33 o 
  -4   1   6      181.30      198.46      3.25 o 
  -3   1   6        4.84       11.10      0.96 o 
  -2   1   6      781.11      757.73      6.12 o 
  -1   1   6      264.21      267.90      3.09 o 
   0   1   6      252.27      255.64      3.96 o 
   1   1   6     2629.19     2667.45     27.33 o 
   2   1   6        0.33        2.25      1.53 o 
   3   1   6       42.00       36.30      2.20 o 
   4   1   6       42.05       42.80      3.06 o 
   5   1   6       94.29       86.80      3.35 o 
   6   1   6      577.12      572.07      9.39 o 
   7   1   6        3.89        6.52      2.67 o 
   8   1   6        1.03        0.27      2.36 o 
   9   1   6        1.43        1.97      2.91 o 
 -11   2   6        0.82        1.28      2.47 o 
 -10   2   6        4.42        2.47      1.09 o 
  -9   2   6       13.40       13.23      2.79 o 
  -8   2   6      120.68      122.65      2.44 o 
  -7   2   6       22.09       25.57      1.70 o 
  -6   2   6        0.21        0.35      0.86 o 
  -5   2   6       24.61       20.03      1.03 o 
  -4   2   6      915.28     1010.08      8.60 o 
  -3   2   6       25.08       29.65      1.67 o 
  -2   2   6      683.92      701.78      5.66 o 
  -1   2   6       30.29       38.96      1.45 o 
   0   2   6      383.23      374.50      7.81 o 
   1   2   6      637.47      603.81      6.96 o 
   2   2   6        2.84        3.36      1.59 o 
   3   2   6       21.48       21.17      1.87 o 
   4   2   6      352.57      291.47      4.93 o 
   5   2   6      196.23      191.26      4.89 o 
   6   2   6       44.99       55.70      4.03 o 
   7   2   6        0.57       -0.82      2.36 o 
   8   2   6       20.43       17.98      3.13 o 
   9   2   6        6.24        7.16      2.99 o 
 -10   3   6        4.41        1.95      1.00 o 
  -9   3   6        3.11        3.05      0.88 o 
  -8   3   6        6.28        5.19      0.85 o 
  -7   3   6      222.89      229.84      2.72 o 
  -6   3   6        0.65        2.56      0.69 o 
  -5   3   6       60.36       63.77      1.14 o 
  -4   3   6        6.94        5.88      0.82 o 
  -3   3   6       65.51       49.27      1.26 o 
  -2   3   6       19.10       17.58      0.93 o 
  -1   3   6       16.13       16.98      1.17 o 
   0   3   6      987.23      981.82      8.82 o 
   1   3   6      219.28      214.10      3.41 o 
   2   3   6     1145.95     1238.78     20.11 o 
   3   3   6      114.53      112.87      3.89 o 
   4   3   6       91.04       97.56      3.24 o 
   5   3   6      211.72      218.13      4.33 o 
   6   3   6      192.43      180.73      5.37 o 
   7   3   6        0.01       -0.57      2.32 o 
   8   3   6       17.60       12.30      3.67 o 
   9   3   6       24.96       25.97      3.58 o 
 -10   4   6        0.22        0.91      3.21 o 
  -9   4   6        0.07       -0.63      0.63 o 
  -8   4   6       58.70       53.90      3.29 o 
  -7   4   6        2.12        2.67      0.70 o 
  -6   4   6        0.44        0.97      0.65 o 
  -5   4   6       98.37       91.62      1.77 o 
  -4   4   6        0.95       -0.02      0.81 o 
  -3   4   6      792.12      802.88      5.88 o 
  -2   4   6       61.21       52.22      1.49 o 
  -1   4   6      239.97      258.41      4.36 o 
   0   4   6      533.57      599.71      5.92 o 
   1   4   6      838.77      787.66      7.81 o 
   2   4   6      226.99      189.81      3.19 o 
   3   4   6       32.88       35.95      3.48 o 
   4   4   6       80.18       69.77      3.17 o 
   5   4   6       33.72       37.62      2.66 o 
   6   4   6       24.43       24.50      3.51 o 
   7   4   6       15.35       14.84      2.88 o 
   8   4   6        1.44        0.94      2.06 o 
   9   4   6        2.88       -2.92      2.92 o 
 -10   5   6        3.50        3.96      3.81 o 
  -9   5   6        2.08        1.79      1.45 o 
  -8   5   6       11.24        9.30      0.83 o 
  -7   5   6        0.18       -0.12      0.46 o 
  -6   5   6       48.78       32.87      2.68 o 
  -5   5   6        4.39        4.28      0.88 o 
  -4   5   6      191.38      183.58      2.68 o 
  -3   5   6        0.17        1.42      0.52 o 
  -2   5   6      275.43      259.09      5.22 o 
  -1   5   6        9.05       14.84      1.68 o 
   0   5   6      798.27      889.13      7.93 o 
   1   5   6      638.64      622.48      8.56 o 
   2   5   6      119.58      136.21      6.32 o 
   3   5   6      256.46      261.97      3.99 o 
   4   5   6      342.59      331.73      5.00 o 
   5   5   6        6.00        7.42      1.94 o 
   6   5   6        0.01       -0.52      2.02 o 
   7   5   6        2.30        1.29      2.32 o 
   8   5   6        0.29        0.49      2.30 o 
   9   5   6        0.16        0.54      3.34 o 
 -10   6   6        0.19        0.96      3.77 o 
  -9   6   6        0.07       -2.39      3.74 o 
  -8   6   6        0.56        1.27      4.32 o 
  -7   6   6        0.45        0.43      5.52 o 
  -6   6   6       16.42       15.31      3.92 o 
  -5   6   6       19.41       23.88      2.65 o 
  -4   6   6       43.02       48.22      2.84 o 
  -3   6   6       71.04       86.16      1.13 o 
  -2   6   6      522.27      533.26      5.19 o 
  -1   6   6        5.77        4.84      1.30 o 
   0   6   6        0.25        0.47      1.15 o 
   1   6   6       17.15       21.75      2.25 o 
   2   6   6       23.87       23.08      1.74 o 
   3   6   6       20.76       17.27      2.05 o 
   4   6   6      184.36      173.90      4.52 o 
   5   6   6       71.79       63.39      2.83 o 
   6   6   6       51.16       55.86      2.70 o 
   7   6   6        8.58        8.58      3.04 o 
   8   6   6        4.12        2.96      1.97 o 
   9   6   6        5.55        7.97      2.62 o 
 -10   7   6        0.41        2.53      5.11 o 
  -9   7   6        2.22        0.96      4.78 o 
  -8   7   6        3.01        1.73      6.69 o 
  -7   7   6        0.75       -0.14      3.92 o 
  -6   7   6        6.66        4.71      3.67 o 
  -5   7   6       10.98        4.63      2.40 o 
  -4   7   6        6.61        5.64      2.29 o 
  -3   7   6       20.36       19.93      0.81 o 
  -2   7   6        9.36        9.45      1.40 o 
  -1   7   6       21.73       21.53      1.78 o 
   0   7   6       65.67       78.65      1.94 o 
   1   7   6       89.82       82.90      2.36 o 
   2   7   6       79.23       75.73      2.13 o 
   3   7   6      134.66      147.46      2.75 o 
   4   7   6       52.73       58.57      2.79 o 
   5   7   6       70.86       82.49      3.38 o 
   6   7   6       20.11       17.17      2.50 o 
   7   7   6        0.02        0.07      1.94 o 
   8   7   6        3.95        3.20      2.40 o 
  -9   8   6        1.41        1.04      4.90 o 
  -8   8   6        4.57        8.69      5.41 o 
  -7   8   6        2.46        1.10      4.49 o 
  -6   8   6       15.31       15.01      3.25 o 
  -5   8   6       25.95       31.54      3.22 o 
  -4   8   6       82.03       82.71      4.04 o 
  -3   8   6       20.76       29.96      1.93 o 
  -2   8   6        7.95       15.76      1.47 o 
  -1   8   6        3.20        4.22      1.11 o 
   0   8   6       13.97       14.43      2.03 o 
   1   8   6        1.99        1.74      1.88 o 
   2   8   6       39.14       40.88      2.95 o 
   3   8   6        9.34        5.91      1.55 o 
   4   8   6       36.01       34.30      2.31 o 
   5   8   6       29.18       29.64      2.47 o 
   6   8   6        0.11        1.18      1.60 o 
   7   8   6        0.02        1.96      1.68 o 
   8   8   6        0.01        2.38      2.66 o 
  -9   9   6        1.88        2.70      4.52 o 
  -8   9   6        0.54        0.39      3.89 o 
  -7   9   6        3.08        0.87      3.79 o 
  -6   9   6        1.91        7.15      3.25 o 
  -5   9   6        5.09        7.02      3.10 o 
  -4   9   6       12.97        9.52      2.70 o 
  -3   9   6        0.84        0.38      0.85 o 
  -2   9   6        4.07        2.87      0.73 o 
  -1   9   6       68.46       75.13      2.35 o 
   0   9   6      144.82      156.46      3.02 o 
   1   9   6       78.88       63.51      3.28 o 
   2   9   6        0.09        0.31      1.41 o 
   3   9   6        3.23        4.77      1.64 o 
   4   9   6        0.05        0.26      1.38 o 
   5   9   6        8.30        7.45      1.65 o 
   6   9   6        5.45        3.71      1.70 o 
   7   9   6        5.34        3.58      1.46 o 
   8   9   6        1.11        1.36      1.95 o 
  -9  10   6        0.05       -1.79      4.70 o 
  -8  10   6        0.06        2.99      4.54 o 
  -7  10   6       11.78       14.23      3.51 o 
  -6  10   6       16.22       16.28      4.27 o 
  -5  10   6        6.16        9.30      3.66 o 
  -4  10   6       74.94       95.50      3.95 o 
  -3  10   6       51.28       47.77      1.98 o 
  -2  10   6        2.08        1.14      0.70 o 
  -1  10   6       22.18       17.79      1.52 o 
   0  10   6       28.48       33.47      3.82 o 
   1  10   6        4.48        7.37      1.91 o 
   2  10   6       16.82       24.66      2.44 o 
   3  10   6       10.10       13.66      1.97 o 
   4  10   6        0.19        0.37      1.43 o 
   5  10   6        2.30        1.40      1.67 o 
   6  10   6        0.47        0.43      1.51 o 
   7  10   6        1.29        2.88      1.73 o 
  -8  11   6        1.20        2.93      3.45 o 
  -7  11   6        0.71        2.00      3.74 o 
  -6  11   6        1.82        4.64      3.13 o 
  -5  11   6       11.14        9.34      3.15 o 
  -4  11   6        7.71        1.10      2.51 o 
  -3  11   6       79.20       88.35      4.04 o 
  -2  11   6       30.80       26.20      1.63 o 
  -1  11   6       18.66       20.47      2.38 o 
   0  11   6      122.19      133.73      3.80 o 
   1  11   6      173.73      163.82      6.22 o 
   2  11   6       68.60       69.97      2.95 o 
   3  11   6       29.33       28.14      2.68 o 
   4  11   6        5.24        5.09      1.59 o 
   5  11   6        1.21        2.16      2.00 o 
   6  11   6        2.78        4.20      1.86 o 
   7  11   6        0.17        3.70      2.23 o 
  -7  12   6        8.55        9.29      3.73 o 
  -6  12   6       36.64       28.81      6.41 o 
  -5  12   6        4.69        4.77      3.92 o 
  -4  12   6       11.72       11.87      3.79 o 
  -3  12   6        0.20        0.83      1.04 o 
  -2  12   6        5.54        4.58      1.19 o 
  -1  12   6        8.51       14.38      1.59 o 
   0  12   6        3.16        6.16      1.69 o 
   1  12   6       57.17       59.37      2.58 o 
   2  12   6        0.77       -1.07      1.80 o 
   3  12   6        2.46        1.40      2.00 o 
   4  12   6        0.54        0.64      2.29 o 
   5  12   6       10.58        4.31      2.36 o 
   6  12   6        5.09        6.61      1.72 o 
  -7  13   6        4.01        3.22      3.94 o 
  -6  13   6        0.12        3.63      3.80 o 
  -5  13   6       12.14       21.02      7.22 o 
  -4  13   6        1.92        7.43      3.46 o 
  -3  13   6        6.00        6.27      2.87 o 
  -2  13   6        0.27        0.77      1.00 o 
  -1  13   6        6.71        5.62      1.29 o 
   0  13   6       38.26       42.62      2.03 o 
   1  13   6       21.36       21.14      2.95 o 
   2  13   6        3.60        3.54      1.69 o 
   3  13   6       65.45       74.68      3.02 o 
   4  13   6       25.54       33.45      3.34 o 
   5  13   6        1.80        0.02      2.03 o 
  -6  14   6        3.38        3.52      3.53 o 
  -5  14   6        1.78        2.78      3.20 o 
  -4  14   6        2.75        1.72      3.08 o 
  -3  14   6        0.29       -1.87      3.64 o 
  -2  14   6        7.11        7.44      3.12 o 
  -1  14   6        3.11        2.23      1.19 o 
   0  14   6        2.05        4.41      1.44 o 
   1  14   6        0.00       -0.57      1.37 o 
   2  14   6        6.31        6.36      1.76 o 
   3  14   6        0.74       -0.38      2.27 o 
   4  14   6        0.15        0.85      2.86 o 
  -5  15   6        0.79        6.06      5.13 o 
  -4  15   6        2.31        3.97      3.06 o 
  -3  15   6        0.84        1.59      2.58 o 
  -2  15   6        0.61        0.36      2.58 o 
  -1  15   6        0.47        1.78      1.92 o 
   0  15   6        6.57        8.36      1.59 o 
   1  15   6        5.18        4.21      1.75 o 
   2  15   6        1.57        4.33      1.67 o 
   3  15   6       26.11       23.90      3.64 o 
  -3  16   6        7.47        8.87      3.05 o 
  -2  16   6        0.41        0.22      2.08 o 
  -1  16   6        0.05       -0.63      2.97 o 
   0  16   6        0.01        0.23      1.73 o 
   1  16   6        0.11        2.27      4.17 o 
   2  16   6       13.25       15.64      1.91 o 
 -10   1   7        0.45        2.00      1.31 o 
  -9   1   7        0.77        1.55      1.21 o 
  -8   1   7       15.20       18.83      1.45 o 
  -7   1   7       43.06       42.49      1.58 o 
  -6   1   7       20.61       22.16      1.12 o 
  -5   1   7      274.44      274.94      2.52 o 
  -4   1   7        1.32        2.08      0.98 o 
  -3   1   7      263.21      280.99      2.70 o 
  -2   1   7        0.44        1.40      0.91 o 
  -1   1   7     1313.34     1393.89     11.36 o 
   0   1   7      597.29      743.90      8.02 o 
   1   1   7       46.44       44.35      1.91 o 
   2   1   7      147.06      177.14      3.59 o 
   3   1   7        8.86        7.12      1.73 o 
   4   1   7      185.85      171.84      4.47 o 
   5   1   7       28.90       31.64      2.77 o 
   6   1   7       43.09       42.51      3.58 o 
   7   1   7       88.64       91.73      4.34 o 
   8   1   7        0.01        5.34      2.84 o 
   9   1   7        1.79        6.94      4.13 o 
 -10   2   7        1.58        2.09      1.03 o 
  -9   2   7        2.45        3.09      1.13 o 
  -8   2   7       25.29       25.44      1.65 o 
  -7   2   7       10.20       11.73      1.12 o 
  -6   2   7      174.97      161.18      2.20 o 
  -5   2   7       88.21       78.72      1.30 o 
  -4   2   7       32.57       40.70      1.88 o 
  -3   2   7       35.23       29.31      1.39 o 
  -2   2   7        9.90        7.36      0.89 o 
  -1   2   7      918.19      931.01      8.31 o 
   0   2   7     1628.57     1695.73     18.72 o 
   1   2   7        3.03       13.14      2.10 o 
   2   2   7      130.18      122.63      3.22 o 
   3   2   7      241.36      215.04      3.74 o 
   4   2   7       66.17       63.54      2.78 o 
   5   2   7      407.48      418.20      7.75 o 
   6   2   7       28.27       28.77      3.42 o 
   7   2   7        0.11       -0.07      2.24 o 
   8   2   7        1.37        1.49      2.61 o 
   9   2   7        3.06       -3.80      3.94 o 
 -10   3   7        0.05       -0.07      1.43 o 
  -9   3   7       12.93       17.89      2.37 o 
  -8   3   7       26.51       26.87      2.42 o 
  -7   3   7        7.03        9.83      1.55 o 
  -6   3   7       38.35       34.62      1.09 o 
  -5   3   7       37.64       43.03      1.34 o 
  -4   3   7       11.75       13.64      1.18 o 
  -3   3   7       78.83       85.99      1.53 o 
  -2   3   7      632.30      642.51      5.92 o 
  -1   3   7      707.83      682.30      6.39 o 
   0   3   7        7.61        3.84      1.30 o 
   1   3   7       50.23       59.45      2.38 o 
   2   3   7       24.89       26.09      1.97 o 
   3   3   7        4.53        3.87      2.23 o 
   4   3   7      264.13      254.76      4.80 o 
   5   3   7       82.69       80.80      4.00 o 
   6   3   7        0.81        3.59      2.25 o 
   7   3   7        0.70       -0.16      2.06 o 
   8   3   7        0.09       -0.47      2.43 o 
   9   3   7        9.05        7.30      2.96 o 
 -10   4   7       12.63        9.92      2.89 o 
  -9   4   7        6.37        4.00      0.90 o 
  -8   4   7       16.66       15.32      1.87 o 
  -7   4   7       33.31       30.13      1.63 o 
  -6   4   7      291.33      309.09      4.49 o 
  -5   4   7       20.87       19.41      1.29 o 
  -4   4   7        0.35        1.40      0.86 o 
  -3   4   7        4.18        2.96      0.87 o 
  -2   4   7       10.74       12.16      1.00 o 
  -1   4   7        5.24        1.97      1.40 o 
   0   4   7      509.47      523.23      5.85 o 
   1   4   7       43.35       48.82      1.98 o 
   2   4   7       20.83       18.64      1.88 o 
   3   4   7       25.54       20.82      3.82 o 
   4   4   7      154.24      149.94      4.39 o 
   5   4   7       11.91        7.11      2.52 o 
   6   4   7       72.80       67.00      3.87 o 
   7   4   7       34.17       34.82      4.64 o 
   8   4   7       44.59       45.38      5.22 o 
   9   4   7        2.90       -0.83      2.52 o 
 -10   5   7        2.93        0.49      2.39 o 
  -9   5   7       32.17       49.06      5.03 o 
  -8   5   7        2.71        0.98      1.17 o 
  -7   5   7        3.11        2.62      1.07 o 
  -6   5   7        7.12        8.46      1.84 o 
  -5   5   7        0.00        2.78      0.87 o 
  -4   5   7       77.18       73.38      1.31 o 
  -3   5   7      173.84      181.51      2.07 o 
  -2   5   7        0.23        0.48      0.98 o 
  -1   5   7      167.15      179.83      2.79 o 
   0   5   7       29.60       28.02      1.49 o 
   1   5   7        0.13       -0.31      1.30 o 
   2   5   7      197.72      192.53      3.66 o 
   3   5   7      502.72      495.10      6.74 o 
   4   5   7       85.66       74.50      2.91 o 
   5   5   7        0.76        1.32      2.55 o 
   6   5   7        1.61        2.60      2.08 o 
   7   5   7        0.00       -0.26      1.94 o 
   8   5   7        7.54        6.07      2.93 o 
 -10   6   7        4.66        3.75      2.88 o 
  -9   6   7        4.88        3.92      2.70 o 
  -8   6   7        5.27        5.52      2.59 o 
  -7   6   7        1.58        2.77      2.64 o 
  -6   6   7       18.97       17.82      3.47 o 
  -5   6   7       10.83        9.48      2.39 o 
  -4   6   7       72.31       59.88      2.01 o 
  -3   6   7      110.31      112.76      1.61 o 
  -2   6   7       40.37       54.28      2.01 o 
  -1   6   7      102.60      113.41      2.28 o 
   0   6   7       12.07        9.41      1.52 o 
   1   6   7       53.32       50.53      1.80 o 
   2   6   7       28.69       26.83      1.71 o 
   3   6   7      104.82       99.34      5.44 o 
   4   6   7        5.08        3.98      2.25 o 
   5   6   7       89.55       75.65      5.25 o 
   6   6   7       16.02       15.09      2.44 o 
   7   6   7        0.60        0.82      2.45 o 
   8   6   7       13.38       15.04      3.28 o 
 -10   7   7        0.33        2.58      3.42 o 
  -9   7   7        1.19       -0.49      2.61 o 
  -8   7   7        1.79        4.18      3.01 o 
  -7   7   7        2.47        2.87      2.52 o 
  -6   7   7        3.76        4.46      3.51 o 
  -5   7   7       22.87       22.26      2.69 o 
  -4   7   7       26.00       26.04      2.88 o 
  -3   7   7       67.00       65.95      2.53 o 
  -2   7   7      468.31      467.55      5.10 o 
  -1   7   7      146.82      118.91      3.86 o 
   0   7   7      112.49      124.86      2.65 o 
   1   7   7       10.83       14.18      1.57 o 
   2   7   7       70.35       68.30      2.79 o 
   3   7   7       31.84       34.63      1.96 o 
   4   7   7        5.57        4.48      1.83 o 
   5   7   7        4.75        3.45      2.29 o 
   6   7   7        0.25        0.14      1.90 o 
   7   7   7        0.99        5.62      2.12 o 
   8   7   7        0.08        2.21      2.91 o 
  -9   8   7        1.09       -1.45      3.50 o 
  -8   8   7        0.80       -0.03      2.95 o 
  -7   8   7        1.63        0.63      2.41 o 
  -6   8   7        7.23       10.53      2.92 o 
  -5   8   7       14.14       13.64      2.84 o 
  -4   8   7      146.13      155.66      5.00 o 
  -3   8   7      265.10      240.69      3.54 o 
  -2   8   7      208.36      214.22      3.23 o 
  -1   8   7      173.36      194.10      3.40 o 
   0   8   7       59.38       74.05      2.58 o 
   1   8   7       36.70       45.40      3.35 o 
   2   8   7      109.43      113.38      2.58 o 
   3   8   7      110.14      100.02      2.63 o 
   4   8   7       11.33       10.87      1.89 o 
   5   8   7        3.75        4.96      1.68 o 
   6   8   7        2.82        4.25      1.93 o 
   7   8   7        2.22        4.21      2.41 o 
   8   8   7        0.64        8.22      3.00 o 
  -9   9   7        0.11       -0.73      3.35 o 
  -8   9   7        1.04        1.18      3.20 o 
  -7   9   7        2.20        2.05      2.79 o 
  -6   9   7        0.42       -0.58      2.53 o 
  -5   9   7        2.88        0.80      2.28 o 
  -4   9   7        3.45       -0.11      2.19 o 
  -3   9   7       44.10       29.59      2.12 o 
  -2   9   7       82.71       79.78      2.13 o 
  -1   9   7       91.71       71.22      3.23 o 
   0   9   7      140.16      128.57      4.13 o 
   1   9   7      112.89      127.04      2.96 o 
   2   9   7       25.45       24.35      1.87 o 
   3   9   7       23.69       23.75      2.50 o 
   4   9   7       11.07       12.38      2.04 o 
   5   9   7        0.96        0.12      1.45 o 
   6   9   7        8.93        6.77      1.68 o 
   7   9   7        0.09        0.38      1.43 o 
  -8  10   7        8.24       11.42      3.68 o 
  -7  10   7        2.83        2.35      3.73 o 
  -6  10   7       25.37       23.35      4.74 o 
  -5  10   7       45.19       46.55      3.83 o 
  -4  10   7        0.63        0.25      2.39 o 
  -3  10   7       27.37       29.75      0.94 o 
  -2  10   7        1.61        0.65      0.83 o 
  -1  10   7      171.11      170.96      4.05 o 
   0  10   7       92.11       88.71      2.72 o 
   1  10   7       62.39       51.90      2.75 o 
   2  10   7       74.16       73.93      2.62 o 
   3  10   7        1.33        2.08      1.53 o 
   4  10   7       23.09       26.85      3.73 o 
   5  10   7        2.62        1.48      1.67 o 
   6  10   7        0.86        0.41      1.77 o 
   7  10   7        0.03        1.97      1.93 o 
  -8  11   7        1.88        6.95      5.16 o 
  -7  11   7        0.02       -1.23      3.53 o 
  -6  11   7        0.01       -0.89      3.03 o 
  -5  11   7        0.00        0.88      3.66 o 
  -4  11   7       12.85       11.86      2.81 o 
  -3  11   7        0.28       -0.22      0.84 o 
  -2  11   7       26.94       24.29      1.79 o 
  -1  11   7        1.70        1.05      1.25 o 
   0  11   7        2.98        2.09      1.56 o 
   1  11   7      158.96      176.09      3.91 o 
   2  11   7       55.70       65.98      3.62 o 
   3  11   7        0.67        1.60      1.50 o 
   4  11   7        9.23        7.05      1.90 o 
   5  11   7        0.13       -1.18      1.64 o 
   6  11   7        1.62       -0.29      1.90 o 
  -7  12   7        7.78       10.84      4.38 o 
  -6  12   7        0.84        1.84      3.20 o 
  -5  12   7        0.23       -0.54      2.77 o 
  -4  12   7        2.65        3.86      2.59 o 
  -3  12   7        3.51        5.43      2.42 o 
  -2  12   7        0.82        0.03      0.70 o 
  -1  12   7        2.42        3.90      1.10 o 
   0  12   7        0.64        2.04      1.65 o 
   1  12   7       39.25       35.22      2.56 o 
   2  12   7       36.65       36.12      4.64 o 
   3  12   7        7.03        6.13      2.13 o 
   4  12   7        2.92        4.86      2.08 o 
   5  12   7        0.14        1.56      1.75 o 
   6  12   7        1.99        1.49      2.10 o 
  -6  13   7        4.42        8.80      4.62 o 
  -5  13   7       14.04       17.67      4.23 o 
  -4  13   7        8.82        5.78      4.15 o 
  -3  13   7        0.38        2.47      2.34 o 
  -2  13   7        5.34        9.74      2.14 o 
  -1  13   7       28.43       25.64      2.89 o 
   0  13   7        0.16        0.06      1.43 o 
   1  13   7       30.61       32.54      2.06 o 
   2  13   7        9.16        7.07      2.64 o 
   3  13   7       17.06       14.81      2.30 o 
   4  13   7       13.01        8.74      2.21 o 
   5  13   7        1.17        4.02      2.96 o 
  -5  14   7        0.20       -0.29      3.03 o 
  -4  14   7        4.42        3.88      4.47 o 
  -3  14   7       10.07        9.90      2.75 o 
  -2  14   7        1.02        0.97      2.39 o 
  -1  14   7        0.49        1.59      1.34 o 
   0  14   7       25.04       24.15      2.00 o 
   1  14   7       20.71       26.35      2.40 o 
   2  14   7        1.12        0.51      1.74 o 
   3  14   7        1.17        5.69      2.22 o 
   4  14   7        0.25        0.81      2.17 o 
  -4  15   7        7.85        4.78      3.48 o 
  -3  15   7        6.58        5.01      4.30 o 
  -2  15   7        2.13        3.90      2.71 o 
  -1  15   7        3.95        4.75      3.23 o 
   0  15   7        0.46        1.56      1.93 o 
   1  15   7        0.00        0.63      1.58 o 
   2  15   7        4.95        5.59      2.12 o 
   3  15   7        0.05        5.01      4.41 o 
  -2  16   7        0.98        7.23      6.06 o 
  -1  16   7        7.42        8.94      4.19 o 
   0  16   7        1.32        0.47      1.72 o 
 -10   0   8       54.44       53.44      2.24 o 
  -9   0   8        3.82        4.52      1.45 o 
  -8   0   8       65.35       62.30      3.47 o 
  -7   0   8       25.62       21.29      1.68 o 
  -6   0   8        1.05        0.37      1.17 o 
  -5   0   8        2.26        3.08      1.46 o 
  -4   0   8        0.09        2.74      1.87 o 
  -3   0   8     1970.75     1953.15     22.36 o 
  -2   0   8      848.23      832.20     11.68 o 
  -1   0   8        1.44        9.94      2.31 o 
   0   0   8      243.27      212.69      5.39 o 
   1   0   8       46.78       29.68      2.59 o 
   2   0   8      124.54      103.60      8.54 o 
   3   0   8      567.01      565.68     11.39 o 
   4   0   8      703.67      681.66     12.37 o 
   5   0   8        1.64        2.32      4.10 o 
   6   0   8       72.70       74.05      6.67 o 
   7   0   8      159.18      157.17      7.74 o 
   8   0   8       26.04       31.01      8.21 o 
   9   0   8       25.23       57.84      9.16 o 
 -10   1   8        1.29        1.76      1.11 o 
  -9   1   8        2.62        1.13      1.00 o 
  -8   1   8       55.09       55.87      1.66 o 
  -7   1   8        8.10       11.95      1.46 o 
  -6   1   8        5.89        7.58      1.13 o 
  -5   1   8       32.86       30.08      1.75 o 
  -4   1   8       86.12       87.54      1.79 o 
  -3   1   8      191.34      216.00      3.14 o 
  -2   1   8        0.34        1.45      0.91 o 
  -1   1   8       22.61       20.75      1.41 o 
   0   1   8      123.76      151.36      2.83 o 
   1   1   8        4.45        8.74      1.72 o 
   2   1   8       82.48       89.25      3.14 o 
   3   1   8        5.19        1.90      1.85 o 
   4   1   8       28.24       29.05      2.57 o 
   5   1   8      191.32      185.89      6.33 o 
   6   1   8       64.23       74.56      3.61 o 
   7   1   8        0.06        0.59      2.56 o 
   8   1   8        3.55        5.71      2.66 o 
   9   1   8        6.19       11.93      3.70 o 
 -10   2   8       15.06       13.11      1.55 o 
  -9   2   8        9.21       11.27      1.06 o 
  -8   2   8      102.23      102.07      2.15 o 
  -7   2   8       38.85       37.29      1.34 o 
  -6   2   8       14.58       15.04      1.08 o 
  -5   2   8       84.52       80.43      1.90 o 
  -4   2   8        9.32       17.46      1.58 o 
  -3   2   8       88.48      101.36      1.58 o 
  -2   2   8      134.64      143.51      1.90 o 
  -1   2   8      190.81      195.23      2.57 o 
   0   2   8        0.03       -0.03      1.23 o 
   1   2   8      116.76      127.63      3.30 o 
   2   2   8       26.82       14.73      1.84 o 
   3   2   8       21.38       18.39      2.20 o 
   4   2   8       93.55       85.36      4.63 o 
   5   2   8       65.03       65.60      3.50 o 
   6   2   8        7.06        4.54      2.51 o 
   7   2   8        6.61        3.42      2.71 o 
   8   2   8        3.62        6.10      2.65 o 
 -10   3   8        2.53        1.42      1.93 o 
  -9   3   8        5.47        7.91      0.83 o 
  -8   3   8        8.75        7.25      1.15 o 
  -7   3   8       16.76        9.75      1.34 o 
  -6   3   8       39.71       38.19      1.57 o 
  -5   3   8       69.06       61.05      1.97 o 
  -4   3   8       27.30       36.40      1.31 o 
  -3   3   8       22.68       16.60      1.46 o 
  -2   3   8      170.76      193.00      2.79 o 
  -1   3   8       31.91       26.79      1.41 o 
   0   3   8       28.16       27.71      1.64 o 
   1   3   8       50.83       56.16      2.12 o 
   2   3   8       53.01       53.55      2.28 o 
   3   3   8        0.12       -0.61      1.78 o 
   4   3   8      111.69      109.28      4.20 o 
   5   3   8        1.34        1.18      2.20 o 
   6   3   8       35.66       39.52      3.98 o 
   7   3   8        3.86        1.05      2.60 o 
   8   3   8        0.02       -0.42      2.69 o 
 -10   4   8        0.51       -1.02      2.11 o 
  -9   4   8        3.00        2.70      1.02 o 
  -8   4   8        6.08        7.26      1.22 o 
  -7   4   8       80.73       85.73      2.23 o 
  -6   4   8       77.37       76.49      1.95 o 
  -5   4   8        7.14        7.62      0.94 o 
  -4   4   8       15.98       25.62      1.57 o 
  -3   4   8       17.42       18.72      1.06 o 
  -2   4   8      216.46      231.05      3.00 o 
  -1   4   8       17.09       17.27      1.46 o 
   0   4   8      173.78      135.88      2.56 o 
   1   4   8       47.33       40.76      2.01 o 
   2   4   8       91.19       94.90      2.97 o 
   3   4   8      378.59      383.62      6.96 o 
   4   4   8      116.39      111.25      4.57 o 
   5   4   8        4.01        2.12      2.06 o 
   6   4   8        4.16        5.79      3.34 o 
   7   4   8        2.93        4.94      2.73 o 
   8   4   8       33.78       42.43      3.67 o 
 -10   5   8        0.46        0.49      2.26 o 
  -9   5   8       10.42        6.45      2.83 o 
  -8   5   8       12.87       10.54      1.50 o 
  -7   5   8        0.13        0.29      0.53 o 
  -6   5   8       19.14       22.82      1.60 o 
  -5   5   8      153.67      136.39      3.60 o 
  -4   5   8      514.79      509.49      4.32 o 
  -3   5   8      100.10       90.72      1.82 o 
  -2   5   8      225.32      217.36      3.22 o 
  -1   5   8        2.50        2.89      1.14 o 
   0   5   8      123.76      131.61      3.46 o 
   1   5   8       26.80       27.97      1.96 o 
   2   5   8       29.32       32.20      2.17 o 
   3   5   8      264.10      248.46      4.94 o 
   4   5   8       65.01       69.76      3.13 o 
   5   5   8       19.05       15.51      2.78 o 
   6   5   8        3.00       -0.26      2.31 o 
   7   5   8        2.37        1.83      2.38 o 
   8   5   8        1.66        3.85      2.48 o 
 -10   6   8        0.16        1.44      2.95 o 
  -9   6   8        0.25       -0.84      2.62 o 
  -8   6   8       11.44        9.10      2.76 o 
  -7   6   8        0.30       -0.55      2.41 o 
  -6   6   8       37.13       47.54      3.57 o 
  -5   6   8      198.49      186.49      7.86 o 
  -4   6   8      566.30      555.03      4.75 o 
  -3   6   8      303.47      343.98      3.79 o 
  -2   6   8      116.69      124.61      2.33 o 
  -1   6   8       86.31       95.52      2.77 o 
   0   6   8        1.03        1.96      1.34 o 
   1   6   8        0.01        0.98      1.35 o 
   2   6   8       94.01       85.50      2.44 o 
   3   6   8       29.51       36.26      2.71 o 
   4   6   8       22.39       24.89      3.71 o 
   5   6   8       23.01       16.02      2.37 o 
   6   6   8        0.37        0.97      2.10 o 
   7   6   8        0.05        0.73      2.17 o 
   8   6   8       28.96       24.68      3.23 o 
  -9   7   8        0.00        0.51      2.65 o 
  -8   7   8        0.85        1.57      2.58 o 
  -7   7   8       15.41       19.81      3.88 o 
  -6   7   8        1.49        3.17      3.08 o 
  -5   7   8       15.98       10.50      2.55 o 
  -4   7   8       32.97       31.74      1.85 o 
  -3   7   8      109.06      122.26      1.76 o 
  -2   7   8       78.42       76.46      1.99 o 
  -1   7   8       69.07       78.40      2.33 o 
   0   7   8       23.94       38.31      3.49 o 
   1   7   8       73.96       76.25      2.53 o 
   2   7   8        5.83        2.67      1.52 o 
   3   7   8       34.78       37.20      2.36 o 
   4   7   8       11.01        8.19      2.09 o 
   5   7   8        0.74       -1.27      1.91 o 
   6   7   8        0.92        3.72      2.09 o 
   7   7   8        4.38        7.90      2.32 o 
  -9   8   8        1.92       -1.58      3.18 o 
  -8   8   8        0.25       -0.68      2.91 o 
  -7   8   8       13.97       16.07      3.63 o 
  -6   8   8        0.00       -1.92      3.13 o 
  -5   8   8       61.31       63.84      7.12 o 
  -4   8   8       43.83       46.53      3.55 o 
  -3   8   8      250.08      240.67      4.06 o 
  -2   8   8      130.68      136.29      3.09 o 
  -1   8   8        5.70        6.88      2.16 o 
   0   8   8      299.80      301.16      4.67 o 
   1   8   8        7.98        9.71      1.68 o 
   2   8   8       92.71       86.71      2.91 o 
   3   8   8      176.18      174.62      4.75 o 
   4   8   8        2.77        4.36      1.67 o 
   5   8   8        5.17        1.73      1.69 o 
   6   8   8        2.05       -0.20      1.76 o 
   7   8   8        4.18        3.62      2.40 o 
  -9   9   8        0.02       -0.61      3.16 o 
  -8   9   8        0.43        1.15      3.71 o 
  -7   9   8        0.01       -0.32      2.78 o 
  -6   9   8        7.18       10.02      4.26 o 
  -5   9   8        7.43        9.53      2.74 o 
  -4   9   8       34.70       34.41      3.77 o 
  -3   9   8        4.48        6.44      0.80 o 
  -2   9   8      120.03      125.77      3.72 o 
  -1   9   8      426.84      432.11     10.94 o 
   0   9   8       79.43       85.44      3.23 o 
   1   9   8        1.72        4.83      1.78 o 
   2   9   8        0.00        1.41      1.56 o 
   3   9   8       12.66       13.47      1.93 o 
   4   9   8       12.72       12.76      2.12 o 
   5   9   8       25.64       34.14      4.09 o 
   6   9   8        1.78        0.57      1.63 o 
   7   9   8        2.19        7.15      1.93 o 
  -8  10   8        0.52        2.38      3.73 o 
  -7  10   8       13.49       15.84      3.70 o 
  -6  10   8        2.65        3.31      2.99 o 
  -5  10   8       10.81        9.23      2.83 o 
  -4  10   8        5.92        2.73      2.70 o 
  -3  10   8       28.28       24.75      1.68 o 
  -2  10   8       39.54       51.70      3.14 o 
  -1  10   8      150.44      155.78      4.32 o 
   0  10   8       49.55       48.02      2.83 o 
   1  10   8       95.28      103.56      6.90 o 
   2  10   8        0.16        2.53      1.68 o 
   3  10   8       35.62       38.52      3.39 o 
   4  10   8       34.80       38.82      2.81 o 
   5  10   8        4.47        4.86      1.88 o 
   6  10   8        0.08        2.82      1.86 o 
  -7  11   8        0.06        2.68      4.09 o 
  -6  11   8        0.32        2.92      3.51 o 
  -5  11   8        0.18       -0.37      2.31 o 
  -4  11   8       14.31       10.16      2.82 o 
  -3  11   8        0.00        0.37      0.69 o 
  -2  11   8        3.49        4.78      1.00 o 
  -1  11   8       30.03       24.54      1.89 o 
   0  11   8       50.46       45.13      3.73 o 
   1  11   8      129.67      150.03      5.38 o 
   2  11   8      118.61      123.52      4.27 o 
   3  11   8        3.92        3.54      2.14 o 
   4  11   8        4.52        4.09      1.70 o 
   5  11   8        1.64        1.44      1.74 o 
   6  11   8        2.86        1.34      2.10 o 
  -7  12   8        3.18        3.72      4.39 o 
  -6  12   8        1.54        5.59      3.90 o 
  -5  12   8        7.77        6.95      4.47 o 
  -4  12   8        7.11        7.60      3.02 o 
  -3  12   8        1.65       -2.25      2.91 o 
  -2  12   8       36.68       21.41      2.33 o 
  -1  12   8       71.85       65.25      2.99 o 
   0  12   8        0.68        0.40      1.55 o 
   1  12   8        1.05        1.85      1.78 o 
   2  12   8       17.62       14.94      2.55 o 
   3  12   8        6.11        2.72      2.87 o 
   4  12   8        0.74        0.69      1.52 o 
   5  12   8        9.07        9.19      2.25 o 
  -6  13   8        0.84        0.95      3.33 o 
  -5  13   8        2.73        5.52      4.05 o 
  -4  13   8        0.29        3.24      2.76 o 
  -3  13   8        0.01        0.45      2.20 o 
  -2  13   8       17.15       14.92      1.54 o 
  -1  13   8        4.23        3.93      1.38 o 
   0  13   8        0.17        2.63      1.59 o 
   1  13   8       10.37       12.19      2.05 o 
   2  13   8       31.93       37.89      4.95 o 
   3  13   8       15.00       14.01      3.01 o 
   4  13   8       31.52       35.82      2.92 o 
  -5  14   8        3.07        2.68      3.78 o 
  -4  14   8        4.86        3.76      3.40 o 
  -3  14   8       13.09       10.54      2.94 o 
  -2  14   8        1.99        2.45      2.78 o 
  -1  14   8        0.02        1.25      1.24 o 
   0  14   8        0.39       -0.59      1.27 o 
   1  14   8        3.31        4.66      1.98 o 
   2  14   8        3.10        3.56      2.22 o 
   3  14   8        0.35       -1.54      2.05 o 
  -3  15   8        0.06        2.26      2.57 o 
  -2  15   8        0.68        5.32      3.74 o 
  -1  15   8        0.04        7.31      6.44 o 
   0  15   8        0.02        0.10      1.33 o 
   1  15   8        0.64       -0.39      1.77 o 
   2  15   8        2.95        2.47      3.66 o 
 -10   1   9       11.69       13.40      1.34 o 
  -9   1   9        1.21        1.24      1.00 o 
  -8   1   9        8.50       11.53      2.06 o 
  -7   1   9       11.99       14.54      1.33 o 
  -6   1   9        0.80        0.42      0.90 o 
  -5   1   9        1.67        2.70      1.06 o 
  -4   1   9        8.80       17.36      1.57 o 
  -3   1   9        0.56       -0.29      0.97 o 
  -2   1   9       30.77       28.60      1.25 o 
  -1   1   9       40.53       34.78      1.64 o 
   0   1   9        3.84        5.58      1.46 o 
   1   1   9      127.98      108.12      2.71 o 
   2   1   9      103.88       98.63      2.94 o 
   3   1   9       16.77       22.50      2.53 o 
   4   1   9       89.16       88.14      3.71 o 
   5   1   9        2.61        1.55      2.75 o 
   6   1   9        1.48        0.74      2.60 o 
   7   1   9       24.22       27.37      4.32 o 
   8   1   9        3.67        5.88      4.22 o 
 -10   2   9        0.11        0.28      0.78 o 
  -9   2   9       29.53       31.43      1.72 o 
  -8   2   9       95.74       98.76      2.12 o 
  -7   2   9       42.76       38.91      1.47 o 
  -6   2   9       21.90       25.69      1.35 o 
  -5   2   9      152.93      149.41      2.96 o 
  -4   2   9       61.35       60.81      2.03 o 
  -3   2   9        5.70        7.06      1.22 o 
  -2   2   9      234.55      212.89      2.55 o 
  -1   2   9        0.00        0.11      1.23 o 
   0   2   9       36.84       35.17      2.08 o 
   1   2   9      212.68      205.53      4.28 o 
   2   2   9       30.17       28.28      2.46 o 
   3   2   9        0.93        0.37      1.65 o 
   4   2   9      200.05      183.97      4.49 o 
   5   2   9      212.51      207.71      5.57 o 
   6   2   9      170.99      178.35      5.11 o 
   7   2   9       13.84       15.79      2.96 o 
   8   2   9        1.53        3.98      2.91 o 
 -10   3   9        1.35        0.84      2.00 o 
  -9   3   9        2.41        1.69      0.90 o 
  -8   3   9        5.74        8.65      1.16 o 
  -7   3   9        0.07        1.35      1.33 o 
  -6   3   9       78.53       86.35      3.25 o 
  -5   3   9       16.84       19.61      1.56 o 
  -4   3   9      141.49      140.10      3.06 o 
  -3   3   9        5.03        3.67      0.90 o 
  -2   3   9       45.62       55.38      2.24 o 
  -1   3   9       11.63       14.71      1.66 o 
   0   3   9       21.56       25.11      1.63 o 
   1   3   9       58.19       58.20      3.24 o 
   2   3   9       33.12       39.10      2.30 o 
   3   3   9       22.96       24.50      3.69 o 
   4   3   9      168.69      171.73      4.33 o 
   5   3   9       79.37       72.54      5.25 o 
   6   3   9       52.17       53.22      3.49 o 
   7   3   9       20.36       28.16      3.77 o 
   8   3   9        2.78        4.99      3.16 o 
 -10   4   9        1.54        1.11      2.11 o 
  -9   4   9        2.09        2.35      2.14 o 
  -8   4   9       43.67       41.40      1.84 o 
  -7   4   9      232.27      214.36      7.16 o 
  -6   4   9      371.22      365.31      8.26 o 
  -5   4   9      362.24      393.19      5.66 o 
  -4   4   9       51.09       59.78      1.56 o 
  -3   4   9       24.50       31.58      1.42 o 
  -2   4   9        0.58        1.33      1.07 o 
  -1   4   9      150.83      132.31      2.45 o 
   0   4   9        0.61       -0.12      1.30 o 
   1   4   9       52.39       58.39      2.31 o 
   2   4   9       89.07       92.50      3.93 o 
   3   4   9      279.87      290.20      6.15 o 
   4   4   9      109.06       92.50      6.28 o 
   5   4   9        6.72        5.99      2.45 o 
   6   4   9       67.80       75.75      3.68 o 
   7   4   9       58.04       67.08      4.11 o 
   8   4   9        2.55       -1.34      3.01 o 
 -10   5   9        3.96        1.28      2.92 o 
  -9   5   9        0.52        0.93      2.22 o 
  -8   5   9        0.31        2.66      2.49 o 
  -7   5   9        0.06       -0.73      0.73 o 
  -6   5   9        3.81        6.14      0.94 o 
  -5   5   9        0.08        0.43      0.96 o 
  -4   5   9        8.77        5.51      0.83 o 
  -3   5   9      107.90      108.38      2.21 o 
  -2   5   9        1.53        0.78      1.30 o 
  -1   5   9        8.37       11.47      1.86 o 
   0   5   9      511.59      476.94      5.82 o 
   1   5   9       53.42       60.99      2.20 o 
   2   5   9      104.87       87.46      3.24 o 
   3   5   9        1.77        2.59      1.97 o 
   4   5   9       91.95       92.36      4.14 o 
   5   5   9       15.42       11.13      2.96 o 
   6   5   9       13.15        9.73      2.72 o 
   7   5   9        3.25        3.80      3.28 o 
   8   5   9        0.05        1.64      4.08 o 
  -9   6   9        0.35       -1.06      3.01 o 
  -8   6   9        3.77        5.16      2.61 o 
  -7   6   9        0.04        0.88      2.66 o 
  -6   6   9       38.93       27.23      2.83 o 
  -5   6   9      233.80      225.01      7.21 o 
  -4   6   9       81.30       91.52      1.91 o 
  -3   6   9       47.42       42.74      1.44 o 
  -2   6   9       20.73       16.05      2.73 o 
  -1   6   9      514.45      486.67      5.88 o 
   0   6   9        0.90       -0.39      1.40 o 
   1   6   9      192.03      184.88      3.30 o 
   2   6   9        1.47        1.85      1.59 o 
   3   6   9       16.88       14.67      2.66 o 
   4   6   9       84.34       82.42      3.77 o 
   5   6   9       10.95        7.59      2.34 o 
   6   6   9        1.07       -0.75      3.02 o 
   7   6   9        6.34        5.30      3.02 o 
  -9   7   9        0.67        1.78      3.37 o 
  -8   7   9        2.36        2.63      2.70 o 
  -7   7   9        3.20        4.47      3.32 o 
  -6   7   9        0.02       -0.87      2.55 o 
  -5   7   9        1.88       11.94      3.62 o 
  -4   7   9      124.97      115.89      3.33 o 
  -3   7   9      265.89      248.59      3.05 o 
  -2   7   9       49.19       50.97      1.97 o 
  -1   7   9        4.90        9.55      1.65 o 
   0   7   9        1.26        0.00      1.60 o 
   1   7   9      206.39      203.12      3.86 o 
   2   7   9        0.73       -0.60      1.55 o 
   3   7   9      205.70      237.32      4.86 o 
   4   7   9        8.34        5.17      2.46 o 
   5   7   9        0.25        0.79      1.88 o 
   6   7   9        7.70        6.77      2.85 o 
   7   7   9        0.34        0.80      2.18 o 
  -9   8   9        4.05        4.91      3.96 o 
  -8   8   9        0.77        3.90      3.00 o 
  -7   8   9        0.09        1.60      3.00 o 
  -6   8   9       20.04       17.53      3.46 o 
  -5   8   9       43.93       48.38      4.77 o 
  -4   8   9        8.91        6.47      0.50 o 
  -3   8   9      165.70      164.83      2.83 o 
  -2   8   9      250.02      240.71      4.42 o 
  -1   8   9        0.00        0.29      1.68 o 
   0   8   9        6.82        9.19      1.73 o 
   1   8   9        4.33        5.21      1.94 o 
   2   8   9      252.29      272.40      4.38 o 
   3   8   9        2.20        4.26      1.93 o 
   4   8   9       37.10       37.08      2.71 o 
   5   8   9        0.10       -0.01      1.88 o 
   6   8   9        0.75       -0.61      2.54 o 
   7   8   9        5.55        7.28      2.71 o 
  -8   9   9        0.38       -1.07      3.02 o 
  -7   9   9        0.00        1.22      3.05 o 
  -6   9   9       12.30        9.88      3.39 o 
  -5   9   9        1.12        2.42      2.76 o 
  -4   9   9       18.79       22.44      2.34 o 
  -3   9   9       14.99       10.17      1.36 o 
  -2   9   9       31.70       40.15      3.95 o 
  -1   9   9        5.87       14.96      2.66 o 
   0   9   9      285.84      302.95      6.26 o 
   1   9   9       10.18       10.32      2.81 o 
   2   9   9      133.46      121.62      3.70 o 
   3   9   9       28.70       36.37      2.82 o 
   4   9   9       26.04       32.64      2.96 o 
   5   9   9        1.04       -1.22      1.84 o 
   6   9   9        4.82        4.20      2.32 o 
  -8  10   9        1.47        1.93      3.37 o 
  -7  10   9        2.00        4.86      3.36 o 
  -6  10   9        5.92        8.55      4.03 o 
  -5  10   9        0.74        2.38      2.68 o 
  -4  10   9        6.78        3.12      2.65 o 
  -3  10   9        0.69        0.48      0.75 o 
  -2  10   9       18.56       25.63      2.47 o 
  -1  10   9        9.47        9.56      2.15 o 
   0  10   9       81.47       84.20      3.74 o 
   1  10   9      169.70      174.35      4.08 o 
   2  10   9        5.78        6.12      2.41 o 
   3  10   9        2.62        0.46      1.78 o 
   4  10   9       14.81        6.79      2.04 o 
   5  10   9       28.38       27.65      4.85 o 
   6  10   9        6.73        6.80      2.14 o 
  -7  11   9        5.25        8.19      4.08 o 
  -6  11   9        4.90        5.01      4.59 o 
  -5  11   9        0.49        0.10      2.64 o 
  -4  11   9        0.55        2.18      3.05 o 
  -3  11   9        6.30        2.73      1.66 o 
  -2  11   9        5.52        6.41      1.60 o 
  -1  11   9        6.65        5.34      2.03 o 
   0  11   9        7.60        8.07      1.88 o 
   1  11   9        0.43        1.20      1.92 o 
   2  11   9       22.38       25.57      2.47 o 
   3  11   9       17.49       18.75      6.13 o 
   4  11   9       12.56       12.53      4.29 o 
   5  11   9        2.35        2.40      2.03 o 
  -6  12   9        4.87        3.89      3.49 o 
  -5  12   9        9.00       10.42      3.29 o 
  -4  12   9       22.28       38.55     10.13 o 
  -3  12   9        0.91        0.01      2.48 o 
  -2  12   9        0.62        0.80      1.07 o 
  -1  12   9        2.28        1.55      1.69 o 
   0  12   9       11.68        6.82      2.04 o 
   1  12   9       33.87       44.98      2.87 o 
   2  12   9        7.72        2.70      2.49 o 
   3  12   9        0.67        1.20      2.08 o 
   4  12   9        2.59        1.62      1.73 o 
  -5  13   9        2.27       -1.01      3.32 o 
  -4  13   9        2.58        8.15      3.36 o 
  -3  13   9        0.62        1.96      2.58 o 
  -2  13   9       12.93       10.92      1.83 o 
  -1  13   9        5.47        4.54      1.52 o 
   0  13   9        0.47        2.41      1.76 o 
   1  13   9        4.74        2.71      2.17 o 
   2  13   9        0.90        0.81      2.38 o 
   3  13   9        9.53        4.56      2.35 o 
  -4  14   9        0.27        0.26      2.52 o 
  -3  14   9        5.70        4.47      2.79 o 
  -2  14   9        1.20        2.18      5.26 o 
  -1  14   9        2.26        1.13      1.37 o 
   0  14   9        0.12        0.85      1.59 o 
   1  14   9        0.84        1.82      2.00 o 
   2  14   9        2.16       -1.88      2.44 o 
  -2  15   9        8.62        3.64      3.20 o 
  -1  15   9        1.08        4.08      2.93 o 
   0  15   9        0.41        0.31      1.55 o 
 -10   0  10       81.88       87.68      4.20 o 
  -9   0  10       84.51       76.62      2.87 o 
  -8   0  10       27.88       28.96      3.65 o 
  -7   0  10        0.84        0.89      1.75 o 
  -6   0  10       21.31       24.01      4.51 o 
  -5   0  10       40.05       43.31      8.95 o 
  -4   0  10      280.53      290.58      5.62 o 
  -3   0  10        0.02        0.94      1.64 o 
  -2   0  10        9.01       11.04      2.34 o 
  -1   0  10      137.51      144.36      5.91 o 
   0   0  10      159.45      178.94      5.55 o 
   1   0  10        0.14        1.92      2.41 o 
   2   0  10      180.64      168.07      9.20 o 
   3   0  10      670.33      638.41     12.42 o 
   4   0  10      396.96      393.44      9.69 o 
   5   0  10       40.79       45.55      4.62 o 
   6   0  10       26.80       42.05      6.34 o 
   7   0  10        2.11        1.04      4.76 o 
   8   0  10        3.20        4.01      8.16 o 
 -10   1  10        7.60        8.20      1.35 o 
  -9   1  10        4.39        3.14      1.18 o 
  -8   1  10        7.99        6.96      1.06 o 
  -7   1  10       27.25       27.50      1.54 o 
  -6   1  10       18.52       15.84      1.53 o 
  -5   1  10        9.18        6.67      1.58 o 
  -4   1  10        0.00        0.10      1.03 o 
  -3   1  10      139.74      138.80      2.25 o 
  -2   1  10        2.48        2.25      1.20 o 
  -1   1  10       43.90       40.48      2.10 o 
   0   1  10      127.42      104.42      2.67 o 
   1   1  10      722.96      690.21      9.14 o 
   2   1  10      587.03      566.13      7.42 o 
   3   1  10      358.59      314.06      6.53 o 
   4   1  10      147.10      141.30      5.13 o 
   5   1  10       53.86       60.21      7.39 o 
   6   1  10        2.84        4.00      2.96 o 
   7   1  10        2.58        6.51      3.20 o 
   8   1  10        0.02        1.85      3.45 o 
 -10   2  10        5.65        5.72      1.33 o 
  -9   2  10       41.08       36.89      2.63 o 
  -8   2  10       87.22       86.22      1.96 o 
  -7   2  10       78.27       88.46      2.47 o 
  -6   2  10        5.42        4.10      1.07 o 
  -5   2  10       17.83       25.35      1.95 o 
  -4   2  10       24.34       25.04      1.65 o 
  -3   2  10        0.06        1.68      1.29 o 
  -2   2  10       49.54       47.17      1.76 o 
  -1   2  10       85.12       82.48      2.32 o 
   0   2  10      134.96      141.26      3.14 o 
   1   2  10      289.64      293.41      6.39 o 
   2   2  10      241.57      217.44      4.26 o 
   3   2  10       76.04       86.00      5.47 o 
   4   2  10        6.46        6.67      2.76 o 
   5   2  10       32.33       43.21      3.30 o 
   6   2  10        6.63        6.68      3.19 o 
   7   2  10       31.83       35.24      3.89 o 
 -10   3  10        0.39       -0.85      1.85 o 
  -9   3  10        4.35        3.25      1.20 o 
  -8   3  10        9.07        9.72      1.29 o 
  -7   3  10       25.49       26.63      2.23 o 
  -6   3  10        0.41        0.54      1.12 o 
  -5   3  10        7.94        7.92      1.66 o 
  -4   3  10       92.57       75.55      2.46 o 
  -3   3  10       27.36       27.93      1.36 o 
  -2   3  10      305.22      269.63      3.23 o 
  -1   3  10      147.99      132.93      3.00 o 
   0   3  10      682.56      620.99      6.85 o 
   1   3  10       87.85       90.70      3.14 o 
   2   3  10        0.25        0.36      2.10 o 
   3   3  10      103.24       84.95      3.28 o 
   4   3  10       32.54       35.25      3.28 o 
   5   3  10        0.13       -0.80      2.39 o 
   6   3  10        2.12        2.04      3.02 o 
   7   3  10        0.01       -0.73      3.17 o 
  -9   4  10        0.69        2.68      2.29 o 
  -8   4  10        3.00        1.43      1.12 o 
  -7   4  10       16.84       18.57      1.41 o 
  -6   4  10       18.12       21.76      1.38 o 
  -5   4  10      123.12      115.73      2.43 o 
  -4   4  10        8.02        7.07      1.18 o 
  -3   4  10      178.66      175.84      3.23 o 
  -2   4  10       49.84       50.06      1.98 o 
  -1   4  10      348.30      327.49      4.29 o 
   0   4  10      111.00      120.65      3.66 o 
   1   4  10       61.40       74.69      3.00 o 
   2   4  10       14.88       14.06      2.42 o 
   3   4  10       10.23       12.06      2.36 o 
   4   4  10       25.14       20.93      2.82 o 
   5   4  10       15.18       15.42      3.13 o 
   6   4  10       10.20       11.10      3.06 o 
   7   4  10       65.89       77.11      5.77 o 
  -9   5  10        0.30        1.97      3.11 o 
  -8   5  10        1.57        4.12      2.35 o 
  -7   5  10        9.33        5.28      1.16 o 
  -6   5  10       14.88       12.04      1.54 o 
  -5   5  10       15.24       14.87      1.26 o 
  -4   5  10        0.15        0.31      0.95 o 
  -3   5  10      122.58      118.04      2.12 o 
  -2   5  10      188.23      195.20      3.78 o 
  -1   5  10      258.08      242.08      5.15 o 
   0   5  10       16.52       18.94      1.96 o 
   1   5  10      165.88      158.46      3.43 o 
   2   5  10       69.64       64.15      3.56 o 
   3   5  10        9.81        4.49      2.61 o 
   4   5  10       36.19       35.15      6.04 o 
   5   5  10        7.41        5.75      3.22 o 
   6   5  10        0.28        0.55      2.23 o 
   7   5  10        7.78        7.37      2.95 o 
  -9   6  10        3.87        4.34      3.71 o 
  -8   6  10       21.85       21.94      3.92 o 
  -7   6  10       35.32       32.67      6.99 o 
  -6   6  10        8.08        4.35      1.14 o 
  -5   6  10      120.60      110.03      4.80 o 
  -4   6  10       89.42       81.42      1.75 o 
  -3   6  10       64.42       61.48      1.93 o 
  -2   6  10      160.73      176.60      3.52 o 
  -1   6  10      113.83      108.60      2.79 o 
   0   6  10      611.95      598.95      9.74 o 
   1   6  10      186.83      159.77      3.37 o 
   2   6  10        2.83        6.16      1.97 o 
   3   6  10      106.37      106.07      4.35 o 
   4   6  10        3.08        2.46      2.11 o 
   5   6  10       41.20       52.24      3.39 o 
   6   6  10       13.59       29.48      5.44 o 
   7   6  10        7.85       10.25      2.83 o 
  -9   7  10        0.65        4.94      4.06 o 
  -8   7  10        1.34        1.12      3.14 o 
  -7   7  10        0.63        2.12      2.61 o 
  -6   7  10        3.36        5.75      1.63 o 
  -5   7  10       29.03       33.40      3.72 o 
  -4   7  10      140.91      150.13      2.95 o 
  -3   7  10        8.74        6.11      1.28 o 
  -2   7  10       34.87       36.75      2.74 o 
  -1   7  10       36.55       54.25      2.47 o 
   0   7  10       17.91       16.04      2.06 o 
   1   7  10      126.71      128.85      3.19 o 
   2   7  10      276.23      273.87      5.93 o 
   3   7  10       50.28       51.76      2.61 o 
   4   7  10       28.08       18.97      2.80 o 
   5   7  10        3.47        3.16      2.43 o 
   6   7  10        0.06       -1.57      2.47 o 
  -8   8  10       13.28       13.88      4.78 o 
  -7   8  10        1.71        6.45      3.05 o 
  -6   8  10        2.35        1.15      2.39 o 
  -5   8  10        1.48        1.28      2.80 o 
  -4   8  10        7.85        5.36      1.23 o 
  -3   8  10       96.61       88.04      2.40 o 
  -2   8  10        6.49        7.05      1.51 o 
  -1   8  10        0.00        0.26      1.71 o 
   0   8  10        1.86        1.26      1.89 o 
   1   8  10       61.81       62.13      3.01 o 
   2   8  10       62.60       58.86      2.97 o 
   3   8  10        8.01        6.13      1.92 o 
   4   8  10        2.30       -0.02      2.16 o 
   5   8  10        5.71        5.78      2.18 o 
   6   8  10        0.00        1.82      2.27 o 
  -8   9  10        1.29       -1.21      3.72 o 
  -7   9  10       10.56       17.65      4.39 o 
  -6   9  10       24.95       32.83      4.84 o 
  -5   9  10       26.21       28.58      4.00 o 
  -4   9  10       25.72       21.75      1.66 o 
  -3   9  10        1.26        0.65      1.02 o 
  -2   9  10        4.96        3.39      1.74 o 
  -1   9  10       54.16       52.50      3.39 o 
   0   9  10      104.17       97.42      5.04 o 
   1   9  10        4.98        1.87      1.97 o 
   2   9  10        2.01        1.05      1.99 o 
   3   9  10        1.46        1.97      2.10 o 
   4   9  10        6.65        4.59      1.95 o 
   5   9  10        2.29        1.65      2.25 o 
   6   9  10        4.11        4.65      2.78 o 
  -7  10  10        1.09        3.55      3.87 o 
  -6  10  10        0.02        3.47      2.91 o 
  -5  10  10        2.79        0.39      2.80 o 
  -4  10  10        2.70        1.30      1.14 o 
  -3  10  10        5.70        3.99      0.85 o 
  -2  10  10        3.81        4.18      2.00 o 
  -1  10  10       70.10       76.95      4.44 o 
   0  10  10        1.58        3.38      1.96 o 
   1  10  10        2.24        2.51      1.80 o 
   2  10  10        0.09        1.24      1.67 o 
   3  10  10        7.17        5.93      2.41 o 
   4  10  10       10.31        6.81      2.03 o 
   5  10  10        7.42        8.23      2.29 o 
  -7  11  10        6.33        6.76      4.24 o 
  -6  11  10       19.59       27.80      8.16 o 
  -5  11  10        4.63        5.25      3.58 o 
  -4  11  10        1.83        0.73      3.06 o 
  -3  11  10        3.87        0.00      1.88 o 
  -2  11  10        7.57        6.60      1.37 o 
  -1  11  10        0.96        0.31      1.62 o 
   0  11  10        7.75        5.88      1.84 o 
   1  11  10        0.17        2.73      2.12 o 
   2  11  10        4.40        3.66      1.98 o 
   3  11  10        4.60        1.60      2.13 o 
   4  11  10        0.64       -0.20      1.80 o 
  -6  12  10        1.12        0.91      4.41 o 
  -5  12  10        2.02        3.30      3.81 o 
  -4  12  10        6.89        5.94      3.52 o 
  -3  12  10       30.72       37.23      4.30 o 
  -2  12  10        0.07        0.05      1.23 o 
  -1  12  10       17.96       12.65      1.84 o 
   0  12  10        0.62        1.96      1.66 o 
   1  12  10        6.53        3.04      2.29 o 
   2  12  10        1.31        2.07      2.35 o 
   3  12  10        1.47        1.40      2.10 o 
  -5  13  10        0.14       -0.98      2.94 o 
  -4  13  10        5.02        4.91      3.49 o 
  -3  13  10        6.97       26.60     11.70 o 
  -2  13  10        0.03        1.77      3.36 o 
  -1  13  10        0.49        1.53      1.38 o 
   0  13  10        0.47        0.62      1.79 o 
   1  13  10        3.67        2.01      2.10 o 
   2  13  10        0.21        0.56      2.42 o 
  -3  14  10        3.96        5.45      4.46 o 
  -2  14  10        0.39        1.86      3.11 o 
  -1  14  10        0.58        1.11      2.01 o 
   0  14  10        6.01        5.42      2.22 o 
   1  14  10        1.54        4.80      2.34 o 
  -9   1  11        0.00       -0.85      1.20 o 
  -8   1  11        5.35        4.05      1.23 o 
  -7   1  11        3.22        7.23      1.41 o 
  -6   1  11      114.86      121.76      2.99 o 
  -5   1  11        0.01        1.07      1.36 o 
  -4   1  11      299.57      293.27      3.74 o 
  -3   1  11       91.53       84.50      2.10 o 
  -2   1  11        2.03        3.54      1.24 o 
  -1   1  11       91.84       79.95      2.62 o 
   0   1  11       78.89       81.87      3.00 o 
   1   1  11       31.64       36.21      2.79 o 
   2   1  11       38.37       29.28      3.29 o 
   3   1  11        3.82        3.04      2.75 o 
   4   1  11       18.93       14.62      2.97 o 
   5   1  11       15.29       23.56      3.84 o 
   6   1  11        0.56        3.41      3.06 o 
   7   1  11        0.72        0.58      3.22 o 
  -9   2  11       23.41       22.74      2.64 o 
  -8   2  11       46.17       51.12      3.18 o 
  -7   2  11       19.30       18.83      1.58 o 
  -6   2  11        4.81        4.05      1.37 o 
  -5   2  11       31.99       28.23      2.94 o 
  -4   2  11       17.54       14.43      2.02 o 
  -3   2  11        2.14        4.41      1.30 o 
  -2   2  11        4.84        2.22      1.45 o 
  -1   2  11      194.46      185.37      3.46 o 
   0   2  11       87.80       80.78      2.76 o 
   1   2  11       17.29       16.23      2.48 o 
   2   2  11       76.33       61.64      3.33 o 
   3   2  11        6.59        5.15      2.85 o 
   4   2  11       32.62       42.99      3.55 o 
   5   2  11       41.87       48.74      3.99 o 
   6   2  11       13.02       12.99      3.53 o 
   7   2  11        4.20        7.33      3.00 o 
  -9   3  11        0.13        2.57      1.97 o 
  -8   3  11        5.35        5.32      1.18 o 
  -7   3  11        0.01        0.11      1.23 o 
  -6   3  11        8.81        5.51      1.56 o 
  -5   3  11       18.86       22.83      1.72 o 
  -4   3  11       15.96       20.71      1.42 o 
  -3   3  11        0.01        0.02      1.00 o 
  -2   3  11      573.76      542.76      5.65 o 
  -1   3  11     1645.58     1557.20     15.67 o 
   0   3  11      237.73      213.58      3.66 o 
   1   3  11       71.06       58.90      3.73 o 
   2   3  11       66.63       64.58      2.98 o 
   3   3  11        5.33        3.09      2.49 o 
   4   3  11       52.11       54.09      5.18 o 
   5   3  11       11.14       16.90      3.38 o 
   6   3  11        0.10        0.98      2.74 o 
   7   3  11        0.03        0.40      2.50 o 
  -9   4  11        1.34        1.09      2.09 o 
  -8   4  11        0.35        0.07      1.18 o 
  -7   4  11       39.21       40.69      1.56 o 
  -6   4  11       53.14       52.24      1.69 o 
  -5   4  11        7.13        7.07      1.36 o 
  -4   4  11       67.97       81.53      2.11 o 
  -3   4  11       21.08       24.16      2.09 o 
  -2   4  11      338.54      326.99      5.32 o 
  -1   4  11       31.85       29.81      2.33 o 
   0   4  11        0.20        3.59      2.06 o 
   1   4  11        0.75        2.21      2.01 o 
   2   4  11       38.50       37.06      2.96 o 
   3   4  11      199.63      189.96      5.30 o 
   4   4  11        2.23        7.36      2.86 o 
   5   4  11        2.30        6.97      2.89 o 
   6   4  11        3.43        4.47      2.72 o 
   7   4  11       10.53        8.66      4.24 o 
  -9   5  11        2.43        1.33      2.82 o 
  -8   5  11        0.60       -0.28      2.29 o 
  -7   5  11        0.54        0.33      0.92 o 
  -6   5  11        7.35       11.09      1.46 o 
  -5   5  11       10.94        8.46      1.61 o 
  -4   5  11       50.57       46.70      1.73 o 
  -3   5  11       83.60       72.10      1.87 o 
  -2   5  11      174.88      162.59      3.56 o 
  -1   5  11      396.02      387.15      5.06 o 
   0   5  11       56.99       47.21      2.44 o 
   1   5  11      112.34       93.12      4.51 o 
   2   5  11       59.37       58.74      3.08 o 
   3   5  11       14.76       14.59      2.75 o 
   4   5  11        8.59       11.19      2.81 o 
   5   5  11        8.32        7.29      2.62 o 
   6   5  11        4.81        1.84      3.14 o 
  -8   6  11        4.77        5.76      3.32 o 
  -7   6  11        1.17        3.76      2.51 o 
  -6   6  11        3.35        2.40      1.08 o 
  -5   6  11       50.71       49.25      6.67 o 
  -4   6  11       52.58       58.29      1.53 o 
  -3   6  11       12.83       11.11      1.55 o 
  -2   6  11       41.41       45.70      2.43 o 
  -1   6  11       46.87       48.27      2.38 o 
   0   6  11        4.16        2.13      1.80 o 
   1   6  11       42.96       41.04      2.61 o 
   2   6  11        5.91        5.27      2.19 o 
   3   6  11        4.19        4.18      2.18 o 
   4   6  11        7.87        3.61      2.30 o 
   5   6  11        0.74        0.54      2.75 o 
   6   6  11        0.35       -0.26      2.76 o 
  -8   7  11        7.22        8.10      3.65 o 
  -7   7  11        0.42        1.20      2.32 o 
  -6   7  11        0.58        1.09      2.46 o 
  -5   7  11       49.79       43.67      3.97 o 
  -4   7  11       78.45       78.31      3.48 o 
  -3   7  11       64.48       62.35      3.56 o 
  -2   7  11       87.26       69.97      2.82 o 
  -1   7  11       11.24        8.87      1.78 o 
   0   7  11      163.41      154.42      3.99 o 
   1   7  11       13.29       13.16      2.04 o 
   2   7  11       29.24       25.37      3.44 o 
   3   7  11       14.31       12.99      2.37 o 
   4   7  11        0.22       -0.98      2.12 o 
   5   7  11        9.58        3.31      2.68 o 
   6   7  11        3.35        1.33      2.39 o 
  -8   8  11        1.19       -0.58      3.43 o 
  -7   8  11        0.53       -1.04      2.79 o 
  -6   8  11        5.64        5.76      2.76 o 
  -5   8  11        6.08        4.54      1.57 o 
  -4   8  11        7.08        8.35      1.38 o 
  -3   8  11        2.01        2.61      1.14 o 
  -2   8  11       12.89       22.83      4.40 o 
  -1   8  11       80.02       82.50      2.60 o 
   0   8  11        5.09        5.42      2.10 o 
   1   8  11       41.57       24.81      2.81 o 
   2   8  11        3.00        1.85      1.78 o 
   3   8  11       25.15       31.37      3.43 o 
   4   8  11       58.69       64.63      4.13 o 
   5   8  11        5.71        5.32      2.22 o 
  -7   9  11        2.16        4.18      3.28 o 
  -6   9  11       37.50       32.86      4.41 o 
  -5   9  11       27.62       26.17      4.74 o 
  -4   9  11        0.91        0.13      0.70 o 
  -3   9  11        1.99        1.65      1.02 o 
  -2   9  11        2.16        2.91      1.76 o 
  -1   9  11       34.58       48.58      3.25 o 
   0   9  11       42.08       44.05      3.11 o 
   1   9  11        1.02        1.22      1.84 o 
   2   9  11        0.14       -1.02      2.17 o 
   3   9  11       13.57        9.57      2.25 o 
   4   9  11        7.84        7.50      2.17 o 
   5   9  11        3.58        2.21      2.22 o 
  -7  10  11        5.36        4.32      3.82 o 
  -6  10  11        0.54       -1.96      3.20 o 
  -5  10  11        0.06        0.58      3.23 o 
  -4  10  11       15.33       14.92      4.29 o 
  -3  10  11        1.81        2.33      2.47 o 
  -2  10  11        7.00        4.34      1.45 o 
  -1  10  11       10.39        8.48      2.56 o 
   0  10  11        3.52       -0.14      1.71 o 
   1  10  11       22.72       21.74      2.18 o 
   2  10  11        2.19        1.71      2.17 o 
   3  10  11        1.41        1.23      2.25 o 
   4  10  11        0.92       -0.20      1.86 o 
  -6  11  11        2.04        3.42      3.18 o 
  -5  11  11        4.11        7.27      3.67 o 
  -4  11  11        5.70        9.81      4.19 o 
  -3  11  11       23.76       21.53      4.67 o 
  -2  11  11        7.37        5.93      2.22 o 
  -1  11  11        2.96        1.77      1.58 o 
   0  11  11        7.07        3.57      2.09 o 
   1  11  11        0.50       -0.71      1.86 o 
   2  11  11       15.39        8.82      2.29 o 
   3  11  11        0.25        0.94      2.20 o 
  -5  12  11        0.51        1.46      3.24 o 
  -4  12  11        0.18        3.60      3.91 o 
  -3  12  11        5.59        4.13      3.56 o 
  -2  12  11        0.06        2.12      1.25 o 
  -1  12  11        0.06        0.69      1.44 o 
   0  12  11        1.52        2.54      1.81 o 
   1  12  11       15.55        9.41      3.61 o 
   2  12  11        0.08        1.63      2.12 o 
  -3  13  11        7.35        8.69      3.88 o 
  -2  13  11        0.56        2.13      3.68 o 
  -1  13  11        0.00        0.48      1.64 o 
   0  13  11        0.50        3.09      1.84 o 
   1  13  11        2.14       -0.46      2.90 o 
  -9   0  12        9.58       10.20      2.75 o 
  -8   0  12        0.00        0.23      1.96 o 
  -7   0  12       28.55       23.53      3.08 o 
  -6   0  12       25.39       18.96      6.16 o 
  -5   0  12        4.77        5.76      2.67 o 
  -4   0  12        6.71        4.18      1.89 o 
  -3   0  12      219.09      221.28      5.12 o 
  -2   0  12      324.84      318.05      6.03 o 
  -1   0  12        0.01       -0.51      1.81 o 
   0   0  12       10.55        8.50      2.82 o 
   1   0  12        3.55        4.30      2.90 o 
   2   0  12        3.18        1.77      3.14 o 
   3   0  12       64.43       67.99      5.20 o 
   4   0  12       94.34       79.25      5.57 o 
   5   0  12       11.08        9.64      4.15 o 
   6   0  12       16.92       23.48      4.90 o 
  -9   1  12        1.63        2.48      1.70 o 
  -8   1  12        7.15        7.66      1.52 o 
  -7   1  12       15.94       17.23      1.83 o 
  -6   1  12       62.10       64.82      2.99 o 
  -5   1  12       51.35       49.15      2.82 o 
  -4   1  12      135.28      128.56      3.12 o 
  -3   1  12      585.04      566.69      6.51 o 
  -2   1  12      108.94      110.02      2.59 o 
  -1   1  12       79.20       81.43      2.84 o 
   0   1  12       11.71        9.95      2.49 o 
   1   1  12      100.19       94.31      6.22 o 
   2   1  12      421.48      400.87      6.66 o 
   3   1  12       19.17       33.66      4.90 o 
   4   1  12       22.25       33.84      3.72 o 
   5   1  12        1.59        2.44      4.46 o 
   6   1  12       15.67       18.40      3.59 o 
  -9   2  12        0.02        0.35      1.51 o 
  -8   2  12        0.50        0.69      1.26 o 
  -7   2  12        0.90        0.61      1.17 o 
  -6   2  12       41.42       50.52      2.75 o 
  -5   2  12        8.86       11.70      2.64 o 
  -4   2  12      133.04      134.96      2.80 o 
  -3   2  12        1.34        1.21      1.35 o 
  -2   2  12       30.18       44.75      2.21 o 
  -1   2  12      148.78      138.85      3.23 o 
   0   2  12        0.05        0.59      1.75 o 
   1   2  12      288.83      267.66      5.93 o 
   2   2  12       10.35        8.81      2.75 o 
   3   2  12       17.76       21.74      4.56 o 
   4   2  12        0.60        0.26      2.43 o 
   5   2  12       16.19       12.39      3.01 o 
   6   2  12       70.64       83.95      4.47 o 
  -9   3  12        2.85        4.08      2.28 o 
  -8   3  12       12.85       14.00      1.80 o 
  -7   3  12       23.47       22.52      1.58 o 
  -6   3  12        0.02        0.23      1.22 o 
  -5   3  12       19.50       24.61      2.02 o 
  -4   3  12       17.68       20.03      1.67 o 
  -3   3  12       29.15       31.03      1.79 o 
  -2   3  12       32.61       41.96      2.02 o 
  -1   3  12        0.30        0.35      1.55 o 
   0   3  12       15.69       15.58      2.39 o 
   1   3  12       69.78       65.88      3.39 o 
   2   3  12       54.18       55.61      3.75 o 
   3   3  12        1.43        1.95      2.46 o 
   4   3  12       23.55       25.28      3.27 o 
   5   3  12        1.26       -0.59      3.35 o 
   6   3  12        7.67        9.24      3.60 o 
  -8   4  12        0.35       -1.43      2.18 o 
  -7   4  12        0.10       -0.21      0.96 o 
  -6   4  12        0.48       -0.82      1.39 o 
  -5   4  12        4.15        2.19      1.70 o 
  -4   4  12       29.38       31.48      1.77 o 
  -3   4  12       19.75       18.01      1.81 o 
  -2   4  12       77.02       70.02      3.67 o 
  -1   4  12      126.36      117.99      2.99 o 
   0   4  12        0.98        0.16      1.48 o 
   1   4  12        9.46        9.01      2.11 o 
   2   4  12       70.64       71.31      3.28 o 
   3   4  12        2.14        4.27      2.42 o 
   4   4  12       16.26       20.36      2.95 o 
   5   4  12        5.67        4.60      3.12 o 
   6   4  12        0.40       -0.12      2.53 o 
  -8   5  12        0.04        0.87      2.27 o 
  -7   5  12        0.04       -0.20      0.98 o 
  -6   5  12        0.46        2.79      1.74 o 
  -5   5  12        3.35        2.78      1.53 o 
  -4   5  12       25.38       33.46      2.00 o 
  -3   5  12       93.10       96.18      2.47 o 
  -2   5  12      376.96      384.39      5.71 o 
  -1   5  12       46.16       51.72      4.39 o 
   0   5  12       21.16       20.44      3.69 o 
   1   5  12       10.80        5.83      2.37 o 
   2   5  12        2.52        4.28      2.06 o 
   3   5  12       17.26       20.13      2.94 o 
   4   5  12        9.91       13.81      3.56 o 
   5   5  12        0.05       -0.58      2.37 o 
   6   5  12        1.60        3.06      3.14 o 
  -8   6  12        1.20        0.37      2.87 o 
  -7   6  12        7.50        5.26      2.49 o 
  -6   6  12       24.65       29.09      3.13 o 
  -5   6  12       51.70       46.51      5.42 o 
  -4   6  12       45.78       44.13      1.57 o 
  -3   6  12       13.39       14.41      1.56 o 
  -2   6  12        0.29        0.02      1.38 o 
  -1   6  12       24.35       22.85      2.25 o 
   0   6  12       54.95       59.49      4.15 o 
   1   6  12      125.47      116.21      3.24 o 
   2   6  12       42.36       46.40      4.24 o 
   3   6  12       13.10       10.39      2.29 o 
   4   6  12        6.02        8.24      3.09 o 
   5   6  12        2.95        2.99      3.14 o 
  -8   7  12        1.47        1.26      3.45 o 
  -7   7  12        0.57       -1.07      2.78 o 
  -6   7  12        3.01        2.69      2.56 o 
  -5   7  12       45.13       36.30      3.20 o 
  -4   7  12      102.49      100.40      2.27 o 
  -3   7  12       82.46       87.85      2.22 o 
  -2   7  12        5.87        4.79      2.29 o 
  -1   7  12        0.55       -0.55      1.69 o 
   0   7  12        0.69        2.30      1.65 o 
   1   7  12        1.38        2.79      1.90 o 
   2   7  12        7.36        7.56      2.21 o 
   3   7  12        7.12        3.93      2.86 o 
   4   7  12        1.34        4.29      2.20 o 
   5   7  12        0.89        3.04      2.53 o 
  -7   8  12        9.42        6.58      3.81 o 
  -6   8  12        9.52       11.86      3.31 o 
  -5   8  12        3.42        4.75      5.19 o 
  -4   8  12       16.10       18.20      1.43 o 
  -3   8  12       51.28       56.84      3.51 o 
  -2   8  12       51.80       55.69      3.96 o 
  -1   8  12       41.99       37.60      2.69 o 
   0   8  12        1.12        4.38      2.13 o 
   1   8  12        0.80        0.82      2.44 o 
   2   8  12        0.05       -0.85      1.80 o 
   3   8  12       15.27        7.32      2.47 o 
   4   8  12        8.13        6.62      2.31 o 
  -7   9  12       20.38       26.37      6.76 o 
  -6   9  12       38.88       51.10      5.01 o 
  -5   9  12       26.69       33.60      9.88 o 
  -4   9  12        5.75        2.45      2.36 o 
  -3   9  12        1.59        3.06      0.93 o 
  -2   9  12       19.22       25.00      3.30 o 
  -1   9  12        1.55        5.35      2.19 o 
   0   9  12        0.66       -1.65      1.65 o 
   1   9  12       15.55       17.86      2.76 o 
   2   9  12        1.29        3.53      2.73 o 
   3   9  12        3.95        3.10      2.06 o 
   4   9  12        2.34        2.35      2.89 o 
  -6  10  12        0.98       -0.23      2.92 o 
  -5  10  12        0.47        1.89      3.86 o 
  -4  10  12        6.61        9.88      4.93 o 
  -3  10  12       24.63       24.23      7.03 o 
  -2  10  12        9.01        7.01      2.89 o 
  -1  10  12        0.10        0.64      1.64 o 
   0  10  12        3.28        2.83      1.99 o 
   1  10  12        0.16        0.47      1.79 o 
   2  10  12       24.15       23.18      5.33 o 
   3  10  12        0.38        1.76      2.13 o 
  -5  11  12        0.23       -1.81      4.01 o 
  -4  11  12        1.02        3.43      3.64 o 
  -3  11  12       10.62       12.66      4.51 o 
  -2  11  12       13.48        5.87      2.48 o 
  -1  11  12        3.52        3.76      2.08 o 
   0  11  12        0.66       -0.91      1.85 o 
   1  11  12        2.44        3.30      2.78 o 
   2  11  12       11.09       17.36      6.83 o 
  -4  12  12        1.35        0.32      3.19 o 
  -3  12  12        6.24        3.85      4.76 o 
  -2  12  12        4.42        0.80      2.26 o 
  -1  12  12        1.64       -1.12      1.88 o 
   0  12  12        4.20        4.60      3.14 o 
   1  12  12        6.04        8.06      2.51 o 
  -8   1  13        0.11        0.46      1.46 o 
  -7   1  13        7.38        8.44      1.52 o 
  -6   1  13       72.58       78.22      2.59 o 
  -5   1  13       56.66       58.84      3.15 o 
  -4   1  13       56.09       60.35      2.64 o 
  -3   1  13      140.46      125.90      2.93 o 
  -2   1  13       28.84       30.65      2.24 o 
  -1   1  13       15.65       19.76      2.70 o 
   0   1  13       62.89       60.40      2.70 o 
   1   1  13        0.14       -0.58      2.13 o 
   2   1  13       11.34        6.63      2.98 o 
   3   1  13        5.95        7.25      2.94 o 
   4   1  13       22.46       21.05      5.96 o 
   5   1  13        0.34        0.20      2.89 o 
  -8   2  13        0.22       -0.25      1.67 o 
  -7   2  13        3.70        3.02      1.23 o 
  -6   2  13        5.94        6.08      2.12 o 
  -5   2  13       14.25       18.96      2.22 o 
  -4   2  13       81.72       85.47      2.37 o 
  -3   2  13       42.63       36.12      2.50 o 
  -2   2  13        0.34        1.55      1.44 o 
  -1   2  13        6.16        8.57      2.00 o 
   0   2  13        0.97        2.47      2.37 o 
   1   2  13        6.40        5.07      2.72 o 
   2   2  13        2.69        4.01      2.26 o 
   3   2  13       19.65       16.17      3.21 o 
   4   2  13        1.36       -0.51      2.29 o 
   5   2  13        1.07       -2.15      3.71 o 
  -8   3  13       16.33       17.98      4.77 o 
  -7   3  13       17.61       16.09      2.25 o 
  -6   3  13        0.19        3.15      1.47 o 
  -5   3  13        3.66        4.96      1.88 o 
  -4   3  13       18.24       19.63      2.23 o 
  -3   3  13       86.82       87.09      2.35 o 
  -2   3  13      127.94      110.55      2.73 o 
  -1   3  13       54.36       51.12      3.33 o 
   0   3  13      163.75      167.42      3.82 o 
   1   3  13       46.68       57.96      2.90 o 
   2   3  13        2.76        6.22      2.95 o 
   3   3  13        1.07        3.57      2.62 o 
   4   3  13        8.93       10.58      4.05 o 
   5   3  13        9.41        8.43      3.24 o 
  -8   4  13       22.54       26.20      5.81 o 
  -7   4  13       21.51       19.46      2.41 o 
  -6   4  13        9.09        7.00      1.68 o 
  -5   4  13       20.11       22.76      2.19 o 
  -4   4  13        7.98       12.04      1.66 o 
  -3   4  13       77.98       90.57      3.59 o 
  -2   4  13       19.89       17.77      1.67 o 
  -1   4  13      125.24      133.33      3.81 o 
   0   4  13       84.48       88.61      3.25 o 
   1   4  13        0.85        3.90      2.17 o 
   2   4  13        3.13        3.99      2.06 o 
   3   4  13       12.50       16.38      3.42 o 
   4   4  13       11.35       12.59      2.94 o 
   5   4  13        0.00       -2.85      2.85 o 
  -8   5  13        0.48       -0.27      3.78 o 
  -7   5  13        9.68       11.03      3.52 o 
  -6   5  13       10.40        8.41      1.76 o 
  -5   5  13        0.17        1.16      1.36 o 
  -4   5  13       37.44       38.24      2.15 o 
  -3   5  13       42.39       52.47      2.82 o 
  -2   5  13       23.78       25.13      2.06 o 
  -1   5  13       26.48       20.36      2.40 o 
   0   5  13       87.87       81.31      3.33 o 
   1   5  13        2.37        1.30      2.10 o 
   2   5  13        0.02        0.42      2.36 o 
   3   5  13       12.48        6.85      2.34 o 
   4   5  13       24.93       23.50      4.24 o 
   5   5  13       14.05       18.68      4.09 o 
  -7   6  13        0.06        0.23      3.30 o 
  -6   6  13        0.09        0.71      2.04 o 
  -5   6  13        3.88        4.78      2.07 o 
  -4   6  13        0.03       -0.10      1.22 o 
  -3   6  13        0.12        2.67      1.60 o 
  -2   6  13        0.49        1.53      1.22 o 
  -1   6  13       11.11       10.17      2.02 o 
   0   6  13       15.45       12.04      2.03 o 
   1   6  13        7.33        8.90      2.37 o 
   2   6  13       66.03       73.31      4.08 o 
   3   6  13       33.90       37.15      3.44 o 
   4   6  13        7.34       11.50      3.31 o 
  -7   7  13        1.82       -0.36      4.14 o 
  -6   7  13       13.46       27.61     13.05 o 
  -5   7  13       31.60       32.40      4.44 o 
  -4   7  13       89.75      100.40      3.55 o 
  -3   7  13       36.05       42.04      1.74 o 
  -2   7  13        0.30       -0.04      1.52 o 
  -1   7  13        5.01        1.68      2.32 o 
   0   7  13        0.68        2.24      2.02 o 
   1   7  13        0.88        4.03      2.38 o 
   2   7  13        9.30        8.49      2.25 o 
   3   7  13        0.31       -1.23      2.37 o 
   4   7  13        0.56       -0.73      2.08 o 
  -6   8  13       30.09       30.88      6.26 o 
  -5   8  13        7.79        1.69      4.33 o 
  -4   8  13        3.08        1.50      1.30 o 
  -3   8  13        1.14        2.17      1.20 o 
  -2   8  13       10.86        8.58      2.15 o 
  -1   8  13        3.37        4.90      2.08 o 
   0   8  13        0.04       -1.96      1.96 o 
   1   8  13        0.06        2.18      2.40 o 
   2   8  13        1.86        2.52      2.28 o 
   3   8  13        0.12        0.50      1.98 o 
  -6   9  13       15.06       15.17      4.72 o 
  -5   9  13       12.13        9.78      3.94 o 
  -4   9  13        3.35        2.37      3.91 o 
  -3   9  13        3.75        3.19      1.69 o 
  -2   9  13        0.87        1.39      2.56 o 
  -1   9  13        0.01       -0.81      1.72 o 
   0   9  13        4.82        8.78      1.99 o 
   1   9  13        1.33       -1.01      1.85 o 
   2   9  13        0.92       -2.17      2.65 o 
   3   9  13        0.16        1.14      2.17 o 
  -5  10  13       16.96       14.82      4.37 o 
  -4  10  13       13.16       11.34      4.65 o 
  -3  10  13        6.40        6.38      2.40 o 
  -2  10  13        2.53        3.22      2.01 o 
  -1  10  13       13.85       11.30      2.34 o 
   0  10  13        2.23        1.63      2.36 o 
   1  10  13        1.13        2.33      1.94 o 
   2  10  13        3.41        3.41      2.24 o 
  -3  11  13        1.67        0.03      4.61 o 
  -2  11  13        0.11        0.52      1.44 o 
  -1  11  13        0.08        1.41      2.14 o 
   0  11  13        2.22        0.30      2.19 o 
   1  11  13        9.15        4.11      2.99 o 
  -8   0  14        0.27        2.99      4.46 o 
  -7   0  14       17.87       10.66      2.40 o 
  -6   0  14        1.74        3.21      2.32 o 
  -5   0  14        0.69        0.75      2.26 o 
  -4   0  14       13.85        9.53      2.41 o 
  -3   0  14       10.67       14.79      2.40 o 
  -2   0  14       17.10       22.18      2.66 o 
  -1   0  14      141.00      141.67      5.39 o 
   0   0  14       85.45       90.29      5.54 o 
   1   0  14       25.91       15.65      3.64 o 
   2   0  14        9.75       16.68      4.11 o 
   3   0  14       13.04       15.84      4.23 o 
   4   0  14        0.33        0.11      3.39 o 
   5   0  14        0.73        4.56      5.15 o 
  -8   1  14        1.85        1.95      1.65 o 
  -7   1  14        4.52        2.06      1.55 o 
  -6   1  14       40.63       46.22      2.65 o 
  -5   1  14      152.16      145.44      4.05 o 
  -4   1  14      170.13      146.92      3.07 o 
  -3   1  14        7.45        9.20      1.80 o 
  -2   1  14      123.79      126.84      3.36 o 
  -1   1  14       41.17       47.52      2.39 o 
   0   1  14        0.33        1.16      1.74 o 
   1   1  14       26.28       33.63      7.17 o 
   2   1  14      131.13      133.22      4.43 o 
   3   1  14        6.00        8.30      2.82 o 
   4   1  14        6.94        3.56      2.78 o 
   5   1  14        0.52       -0.09      5.41 o 
  -8   2  14        0.14        0.88      1.84 o 
  -7   2  14        3.60        3.17      1.34 o 
  -6   2  14        3.41        4.32      2.18 o 
  -5   2  14        9.42       15.34      2.68 o 
  -4   2  14       64.98       58.96      2.32 o 
  -3   2  14        9.10        5.94      2.12 o 
  -2   2  14       16.05       16.55      1.92 o 
  -1   2  14        5.53        3.58      1.58 o 
   0   2  14        0.07        0.31      1.64 o 
   1   2  14        0.18       -1.95      1.95 o 
   2   2  14       41.51       44.32      3.51 o 
   3   2  14        3.42        6.96      2.67 o 
   4   2  14        2.29        3.36      3.13 o 
  -7   3  14       37.76       37.94      2.00 o 
  -6   3  14        1.15       -1.07      1.69 o 
  -5   3  14        0.30       -0.55      1.58 o 
  -4   3  14        5.81        3.13      1.63 o 
  -3   3  14        6.92        8.90      1.60 o 
  -2   3  14       19.76       21.11      2.06 o 
  -1   3  14       48.41       55.91      2.83 o 
   0   3  14       25.71       20.12      3.09 o 
   1   3  14        9.32       10.18      2.77 o 
   2   3  14       18.92       23.99      2.98 o 
   3   3  14        1.45        6.37      2.73 o 
   4   3  14       25.14       43.36      3.81 o 
  -7   4  14        9.91        6.14      1.66 o 
  -6   4  14        7.88        6.67      2.05 o 
  -5   4  14        1.09        2.68      1.60 o 
  -4   4  14       12.63       14.80      1.83 o 
  -3   4  14        1.92        3.39      1.45 o 
  -2   4  14        1.13        1.85      1.70 o 
  -1   4  14        0.02        1.32      1.65 o 
   0   4  14        1.75        4.61      2.07 o 
   1   4  14       27.26       30.63      2.79 o 
   2   4  14        5.32        3.40      2.69 o 
   3   4  14        2.20        2.31      2.87 o 
   4   4  14       42.92       40.68      5.81 o 
  -7   5  14        1.75        1.36      2.84 o 
  -6   5  14        0.02        0.66      1.62 o 
  -5   5  14        0.24        0.32      1.71 o 
  -4   5  14        1.04        1.20      1.52 o 
  -3   5  14       10.49       11.52      2.03 o 
  -2   5  14        1.79        4.93      1.54 o 
  -1   5  14        9.48        9.20      2.29 o 
   0   5  14       10.23       11.73      2.32 o 
   1   5  14        3.84        4.17      2.07 o 
   2   5  14        0.01       -2.29      2.29 o 
   3   5  14        2.39        7.05      3.09 o 
   4   5  14        6.87        6.35      2.97 o 
  -6   6  14        0.00        0.61      3.37 o 
  -5   6  14       32.28       37.97      3.16 o 
  -4   6  14        0.91        0.78      1.66 o 
  -3   6  14       14.98       28.02      5.03 o 
  -2   6  14        3.22        1.48      1.37 o 
  -1   6  14        9.39       12.24      2.82 o 
   0   6  14        5.82        3.90      2.17 o 
   1   6  14        5.88        7.89      3.45 o 
   2   6  14        0.23        1.52      2.09 o 
   3   6  14        6.50        7.47      2.52 o 
  -6   7  14        0.49        0.08      3.00 o 
  -5   7  14        2.02        2.13      2.68 o 
  -4   7  14        9.53       17.29      1.76 o 
  -3   7  14        0.00       -0.96      1.46 o 
  -2   7  14       12.38       13.29      1.99 o 
  -1   7  14        0.09        0.57      1.88 o 
   0   7  14        0.52        2.87      1.94 o 
   1   7  14        9.30       10.70      2.48 o 
   2   7  14        0.43        0.34      2.37 o 
   3   7  14        0.02       -2.59      2.59 o 
  -5   8  14        0.25       -3.30      4.05 o 
  -4   8  14        0.11        0.50      1.19 o 
  -3   8  14       13.83       13.02      2.18 o 
  -2   8  14        4.50        3.36      1.43 o 
  -1   8  14        2.66        5.00      2.09 o 
   0   8  14       46.14       61.66      3.41 o 
   1   8  14        0.53        0.06      2.06 o 
   2   8  14       12.40       13.04      2.54 o 
  -4   9  14        4.07        3.22      5.69 o 
  -3   9  14       11.95       12.72      3.59 o 
  -2   9  14       12.15       13.19      2.25 o 
  -1   9  14        5.68        8.49      3.03 o 
   0   9  14        1.92        0.73      2.11 o 
   1   9  14       23.49       18.52      2.66 o 
  -3  10  14        0.92        2.23      4.27 o 
  -2  10  14        1.61        0.75      1.58 o 
  -1  10  14        2.09        2.71      2.51 o 
   0  10  14        0.01        0.76      2.47 o 
  -7   1  15        5.89        5.52      1.99 o 
  -6   1  15        8.49        3.12      2.10 o 
  -5   1  15        0.39        0.45      1.64 o 
  -4   1  15        0.80       -0.57      1.70 o 
  -3   1  15        0.90        1.76      1.53 o 
  -2   1  15        0.78        1.76      1.87 o 
  -1   1  15        0.32       -1.05      1.79 o 
   0   1  15        2.49        4.55      2.16 o 
   1   1  15        0.05       -2.32      2.32 o 
   2   1  15        0.98        3.32      2.61 o 
   3   1  15        1.56        4.41      2.83 o 
  -7   2  15        1.10        1.48      1.97 o 
  -6   2  15        0.71        0.71      1.69 o 
  -5   2  15        0.79        1.67      2.13 o 
  -4   2  15        4.58        1.46      1.57 o 
  -3   2  15       23.39       23.19      1.98 o 
  -2   2  15       28.12       18.43      2.23 o 
  -1   2  15       16.03       24.77      2.20 o 
   0   2  15       34.81       56.71      3.08 o 
   1   2  15        1.68        3.95      2.94 o 
   2   2  15       26.39       25.67      5.25 o 
   3   2  15        8.25       12.15      3.61 o 
  -6   3  15        9.59        6.21      1.75 o 
  -5   3  15        1.00       -0.34      1.80 o 
  -4   3  15        4.08        3.68      1.59 o 
  -3   3  15        2.04        2.50      1.70 o 
  -2   3  15        9.68        7.23      2.02 o 
  -1   3  15       19.92       24.00      2.22 o 
   0   3  15       31.98       32.77      2.64 o 
   1   3  15        7.67        8.63      2.51 o 
   2   3  15        2.70        3.30      2.56 o 
   3   3  15        0.08        0.78      2.62 o 
  -6   4  15        4.43        2.82      1.56 o 
  -5   4  15        3.87        3.00      2.02 o 
  -4   4  15        0.00        1.13      1.47 o 
  -3   4  15       14.64       25.44      2.03 o 
  -2   4  15        1.30        2.59      1.78 o 
  -1   4  15        0.00        1.29      2.17 o 
   0   4  15       20.79       16.90      3.20 o 
   1   4  15        7.55        5.45      2.47 o 
   2   4  15        0.10       -0.02      2.05 o 
   3   4  15        6.35        8.01      3.15 o 
  -6   5  15        7.53        8.87      3.39 o 
  -5   5  15       25.80       31.38      3.84 o 
  -4   5  15        0.22        1.29      1.53 o 
  -3   5  15       27.61       26.27      2.72 o 
  -2   5  15        8.65        3.76      2.23 o 
  -1   5  15        0.99        2.43      2.07 o 
   0   5  15        2.68       -0.87      2.02 o 
   1   5  15       11.86       12.47      2.78 o 
   2   5  15        0.63        2.73      2.60 o 
  -5   6  15        5.42        7.31      2.45 o 
  -4   6  15        4.11        2.91      1.81 o 
  -3   6  15        0.01        0.38      1.57 o 
  -2   6  15        1.80       -0.09      1.36 o 
  -1   6  15        3.19        1.63      2.07 o 
   0   6  15       13.65       17.96      2.62 o 
   1   6  15        2.62        2.57      2.39 o 
   2   6  15       11.31        9.68      2.89 o 
  -5   7  15        9.04       28.43     10.63 o 
  -4   7  15        7.27        8.38      2.70 o 
  -3   7  15        0.20       -0.86      1.40 o 
  -2   7  15        0.14        1.48      1.54 o 
  -1   7  15        0.42        1.55      2.67 o 
   0   7  15        0.59        0.74      2.26 o 
   1   7  15        6.54        2.15      2.49 o 
  -4   8  15        2.11        0.42      6.30 o 
  -3   8  15        0.01       -0.31      1.81 o 
  -2   8  15        2.50        3.33      1.59 o 
  -1   8  15        1.17        1.06      2.51 o 
   0   8  15       10.27       10.83      3.29 o 
  -6   0  16        0.67        0.85      2.78 o 
  -5   0  16        4.72        2.03      3.55 o 
  -4   0  16        0.05        0.55      2.16 o 
  -3   0  16        6.89        4.50      2.79 o 
  -2   0  16        4.92       13.93      3.83 o 
  -1   0  16       37.16       40.80      4.01 o 
   0   0  16       85.09      102.72      5.34 o 
   1   0  16       63.68       60.26      5.81 o 
   2   0  16       27.35       42.28      5.45 o 
  -6   1  16        0.34        5.01      3.93 o 
  -5   1  16        1.90        2.50      2.17 o 
  -4   1  16        3.08        2.57      1.87 o 
  -3   1  16        3.42        7.12      1.97 o 
  -2   1  16        1.85        4.00      1.83 o 
  -1   1  16        0.47       -1.67      1.84 o 
   0   1  16        0.07       -0.31      1.94 o 
   1   1  16        0.05        2.57      2.51 o 
   2   1  16        8.91       15.20      3.64 o 
  -5   2  16        1.36        4.23      2.26 o 
  -4   2  16        2.74        2.11      1.64 o 
  -3   2  16        7.42        6.67      1.73 o 
  -2   2  16       21.07       14.92      2.25 o 
  -1   2  16       47.46       71.89      3.18 o 
   0   2  16       25.35       44.60      3.24 o 
   1   2  16       13.61       19.62      2.74 o 
   2   2  16        1.36        0.87      2.90 o 
  -5   3  16        7.93        6.40      2.26 o 
  -4   3  16       12.24        5.96      2.11 o 
  -3   3  16        0.28        0.02      1.66 o 
  -2   3  16        5.14        4.08      1.93 o 
  -1   3  16        0.78        0.40      1.67 o 
   0   3  16        3.36        8.24      2.36 o 
   1   3  16        0.04        1.15      2.88 o 
   2   3  16        1.05       -0.31      3.00 o 
  -5   4  16       28.31       24.89      3.32 o 
  -4   4  16        8.29        9.08      2.33 o 
  -3   4  16        0.41        1.82      1.96 o 
  -2   4  16        3.41        3.28      1.92 o 
  -1   4  16       33.09       42.15      4.58 o 
   0   4  16        0.00        1.00      2.20 o 
   1   4  16        0.20        2.21      2.41 o 
  -4   5  16        4.29        0.66      1.71 o 
  -3   5  16        0.14        0.30      1.48 o 
  -2   5  16        2.85        2.87      1.84 o 
  -1   5  16        0.62        0.83      1.84 o 
   0   5  16        1.56        2.77      2.31 o 
   1   5  16        6.72        9.29      2.98 o 
  -3   6  16       10.04        6.72      1.77 o 
  -2   6  16        2.27        5.00      2.63 o 
  -1   6  16        0.14        0.86      2.38 o 
   0   6  16       10.83       10.21      3.41 o 
  -4   1  17        2.21        2.15      2.13 o 
  -3   1  17        0.02        0.21      1.68 o 
  -2   1  17        0.12        0.66      1.75 o 
  -1   1  17        1.03        2.77      1.94 o 
   0   1  17        8.29       15.96      3.20 o 
  -3   2  17        1.41        1.49      1.78 o 
  -2   2  17        2.57        0.08      1.69 o 
  -1   2  17        0.96        0.62      1.95 o 
  -3   3  17        1.87        3.20      2.22 o 
  -2   3  17        0.26       -0.25      1.92 o 
  -1   3  17        2.15        4.12      2.82 o 
                                                 
